# Supplementary material for: Dating Ammonia-Oxidizing Bacteria with Abundant Eukaryotic Fossils
Source: Mol Biol Evol. 2024 May 22;41(5):msae096. doi: 10.1093/molbev/msae096 (PMC11135946; doi:10.1093/molbev/msae096)
Supplement: msae096_Supplementary_Data [file msae096_supplementary_data.zip]

Archive with 3 entries (3 files):
- DatasetsS1.xlsx
- DatasetsS2.xlsx
- SI AOB.pdf
