# Supplementary material for: Dating Ammonia-Oxidizing Bacteria with Abundant Eukaryotic Fossils
Source: Mol Biol Evol. 2024 May 22;41(5):msae096. doi: 10.1093/molbev/msae096 (PMC11135946; doi:10.1093/molbev/msae096)
Supplement: msae096_Supplementary_Data [file msae096_supplementary_data.zip › DatasetsS1.xlsx]

## Sheet: Dataset S1.1
Dataset S1.1. The metadata of the bacterial genomes from the NCBI
* The genomes with identified xmoA are the xmoA-containing genomes
AssemblyAccession	Identified xmoA	Organism name	Isolate	SpeciesTaxid	Data released Date	Submitter	used in molecular dating analysis
GCA_004570865.1	TFV68497.1	Bradyrhizobium frederickii	strain=CNPSo 3426	2560054	2019/04/02	Empresa Brasileira de Pesquisa Agropecuaria	NA
GCA_017638545.1	NA	Psychrosphaera ytuae	strain=MTZ26	2820710	2021/03/30	Yantai University	NA
GCA_007556755.1	NA	Tepidimonas fonticaldi	strain=AT-A2	1101373	2019/07/26	Biocant	NA
GCA_018257515.1	NA	Tatumella sp. JGM118	strain=JGM118	2799796	2021/05/04	Cornell University	NA
GCA_002725975.1	NA	Pseudomonadaceae bacterium	NP95	1914538	2017/10/26	Tara Oceans Consortium	NA
GCA_016716325.1	NA	Nitrosomonadales bacterium	Kalu_18-Q3-R12-55_BAT3C.337	2026761	2021/01/19	Aalborg University	NA
GCA_002400645.1	NA	Legionellales bacterium	NORP184	2026754	2017/09/28	University of Southern California	NA
GCA_016790765.1	NA	Betaproteobacteria bacterium	new MAG-160	1891241	2021/02/01	Micoorganism	NA
GCA_017994215.1	NA	Rhodocyclaceae bacterium	Go_SlAct_bin_529	1898103	2021/04/15	Genomic and Applied Microbiology & Goettingen Genomics Laboratory	NA
GCA_018649015.1	NA	Gammaproteobacteria bacterium	SI037_bin160	1913989	2021/06/02	The University of Melbourne	NA
GCA_002500715.1	NA	Leptospirillum ferriphilum	UBA7870	178606	2017/10/10	University of Queensland	NA
GCA_902513775.1	NA	uncultured Balneatrix sp.	AG-319-L14	1233490	2019/10/28	WOODS HOLE OCEANOGRAPHIC INSTITUTION	NA
GCA_007280335.1	TSA16395.1	Nitrosopumilales archaeon	PowLak16_MAG10	2026768	2019/07/22	Dalhousie University	NA
GCA_003332275.1	NA	Edaphovirga cremea	strain=DSM 105170	2267246	2018/07/20	Shenyang Pharmaceutical University	NA
GCA_905477815.1	NA	uncultured Gammaproteobacteria bacterium	0.2_20180319_Bin_23_sub_1	86473	2021/04/15	MAX PLANCK INSTITUTE FOR MARINE MICROBIOLOGY	NA
GCA_002073955.1	NA	Candidatus Riesia pthiripubis	strain=HPNA	428412	2017/03/29	University of Illinois Urbana-Champaign	NA
GCA_017996995.1	NA	Arenimonas sp.	Gw_Bodden_bin_145	1872635	2021/04/15	Genomic and Applied Microbiology & Goettingen Genomics Laboratory	NA
GCA_001276605.1	NA	Achromatium sp. WMS2	WMS2	1604835	2015/08/31	Pennsylvania State University	NA
GCA_003450655.1	NA	Coxiellaceae bacterium	UBA9148	2026727	2018/09/04	University of Queensland	NA
GCA_006715515.1	TQK24590.1	Nocardioides sp. SLBN-172	strain=SLBN-172	2768462	2019/07/08	DOE Joint Genome Institute	NA
GCA_002709285.1	MBB46747.1	Nitrososphaerota archaeon	SP139	2026795	2017/10/25	Tara Oceans Consortium	NA
GCA_003170655.1	NA	Nitrospiraceae bacterium	fen_1308	2026770	2018/05/25	Australian Centre for Ecogenomics, The University of Queensland	NA
GCA_016789385.1	NA	Xanthomonadales bacterium	new MAG-231	2006849	2021/02/01	Micoorganism	NA
GCA_016093295.1	NA	Inhella gelatinilytica	strain=4Y10	2795030	2020/12/15	Guangdong Academy of Sciences	NA
GCA_003666225.1	NA	Gibbsiella quercinecans	strain=N78	929813	2018/10/17	Bangor University	NA
GCA_000745895.1	NA	Stenoxybacter acetivorans DSM 19021	strain=DSM 19021	1123296	2014/08/28	DOE Joint Genome Institute	NA
GCA_000374225.1	NA	Methylophilus sp. 1	strain=1	1112273	2013/04/26	DOE Joint Genome Institute	NA
GCA_002415085.1	NA	Arsukibacterium sp. UBA5043	UBA5043	1946062	2017/10/03	University of Queensland	NA
GCA_002291945.1	NA	Tepidimonas sp. UBA997	UBA997	1947650	2017/09/12	University of Queensland	NA
GCA_009993265.1	NA	Nitrospirota bacterium	CG_2015-19_44_20	2026887	2020/01/29	DOE Joint Genome Institute	NA
GCA_008375315.1	NA	Ectothiorhodospiraceae bacterium BW-2	strain=BW-2	947515	2019/09/13	University of Nevada Las Vegas	NA
GCA_003428165.1	NA	Cysteiniphilum litorale	strain=DSM 101832	2056700	2018/08/24	Tradictional Chinese medicine Univeisity of Guangzhou	NA
GCA_003112435.1	NA	Novimethylophilus kurashikiensis	strain=La2-4	1825523	2018/04/02	Institute of Plant Science and Resources, Okayama University	NA
GCA_017641215.1	NA	Pseudomonadales bacterium	HXMU1424-4	1891229	2021/03/30	China University of Geosciences	NA
GCA_902769935.1	NA	uncultured Sutterellaceae bacterium	RUG11520	1229253	2020/02/15	THE ROSLIN INSTITUTE	NA
GCA_003499475.1	NA	Chromatiaceae bacterium	UBA10420	2049432	2018/09/07	University of Queensland	NA
GCA_003148905.1	NA	Fulvimonas soli	strain=DSM 14263	155197	2018/05/22	DOE Joint Genome Institute	NA
GCA_005885815.1	NA	Thiomicrorhabdus sediminis	strain=G1	2580412	2019/05/29	Third Institute of Oceanography, Ministry of Natural Resources, People's Republic of China	NA
GCA_017116425.1	NA	Beggiatoa alba	AH-315-D14	1022	2021/03/01	Bigelow Laboratory For Ocean Sciences	NA
GCA_000021025.1	NA	Laribacter hongkongensis HLHK9	strain=HLHK9	557598	2009/04/14	The University of Hong Kong	NA
GCA_000192415.1	EGD43187.1;EGD43187.1	Nocardioidaceae bacterium Broad-1	strain=Broad-1	408672	2011/03/16	Broad Institute	NA
GCA_018607685.1	NA	K189A clade bacterium	HE327_NSB075	2315472	2021/06/01	Institute of Microbiology and Genetics	NA
GCA_009857915.1	NA	Pseudoduganella sp. CY13W	strain=CY13W	2692176	2020/01/12	Guangdong Institute of Microbiology	NA
GCA_002710155.1	NA	Halomonadaceae bacterium	SP1	2026746	2017/10/25	Tara Oceans Consortium	NA
GCA_007625215.1	NA	Spiribacter aquaticus	strain=SP30	1935996	2019/07/29	University of Sevilla, Spain	NA
GCA_018401255.1	NA	Saccharospirillaceae bacterium	M30B60	2497634	2021/05/19	Academia Sinica	NA
GCA_016705475.1	NA	Betaproteobacteria bacterium	AalE_18-Q3-R2-46_BAT3C.211	1891241	2021/01/19	Aalborg University	NA
GCA_016790695.1	NA	Burkholderiales bacterium	new MAG-205	1891238	2021/02/01	Micoorganism	NA
GCA_002007605.1	NA	Cellvibrio sp. PSBB023	strain=PSBB023	1945512	2017/02/28	University of Minnesota	NA
GCA_012769535.1	QJD29134.1;QJD30212.1	Methylococcus geothermalis	strain=IM1	2681310	2020/04/24	Chungkbuk National University	NA
GCA_018006055.1	NA	Nitrospira sp.	Go_SlAct_bin_52	70125	2021/04/16	Genomic and Applied Microbiology & Goettingen Genomics Laboratory	NA
GCA_018007215.1	NA	Burkholderiaceae bacterium	Go_SlAct_bin_410	2030806	2021/04/16	Genomic and Applied Microbiology & Goettingen Genomics Laboratory	NA
GCA_009828925.1	NA	Methylicorpusculum oleiharenae	strain=XLMV4	1338687	2020/01/03	University of Alberta	NA
GCA_018334495.1	NA	Oleiphilaceae bacterium	GSL_CB2_8	2821144	2021/05/10	University of Utah	NA
GCA_008030145.1	TXL05850.1	Methylococcaceae bacterium CS3	strain=CS3	1916068	2019/08/20	Institute of Oceanology, Chinese Academy of Sciences	NA
GCA_017986555.1	NA	Nitrospira sp.	Go_SlAct_bin_355	70125	2021/04/15	Genomic and Applied Microbiology & Goettingen Genomics Laboratory	NA
GCA_016191995.1	NA	Burkholderiales bacterium	NC_groundwater_772_Ag_S2p5_72_13	1891238	2020/12/21	Innovative Genomics Institute	NA
GCA_007120195.1	NA	Aquisalimonas sp.	CSSed162cmA_31R1	1872621	2019/07/18	Institute for Biodiversity and Ecosystem dynamics, Faculty of Science, University of Amsterdam	NA
GCA_012939995.1	NA	Candidatus Competibacter phosphatis	strain=SBR_G	221280	2020/05/01	Columbia University	NA
GCA_009861625.1	KAF0868845.1	Candidatus Nitrosocosmicus sp. SS	strain=SS	2563600	2020/01/13	South China University of Technology (SCUT)	NA
GCA_016214375.1	NA	Nitrospirota bacterium	NC_groundwater_1965_Pr3_S-0.2um_50_3	2026887	2020/12/21	Innovative Genomics Institute	NA
GCA_016869995.1	MBM3641725.1	Alphaproteobacteria bacterium	M_DeepCast_200m_mx_060	1913988	2021/02/11	University of Wisconsin - Madison	NA
GCA_014189855.1	NA	Buttiauxella sp. A111	strain=A111	2563088	2019/05/29	Research Institute of Green Science and Technology, Shizuoka University	NA
GCA_019090545.1	NA	Cycloclasticus sp.	DC_out220	2024830	2021/07/01	National Research Council Canada	NA
GCA_018055175.1	NA	Nitrospira sp.	Gw_SlPrim_bin_98	70125	2021/04/17	Genomic and Applied Microbiology & Goettingen Genomics Laboratory	NA
GCA_018061105.1	NA	Gammaproteobacteria bacterium	Gw_Eff_bin_521	1913989	2021/04/17	Genomic and Applied Microbiology & Goettingen Genomics Laboratory	NA
GCA_000376785.1	NA	Hahella ganghwensis DSM 17046	strain=DSM 17046	1121935	2013/04/22	DOE Joint Genome Institute	NA
GCA_018415875.1	NA	Wohlfahrtiimonas chitiniclastica	strain=DSM 100676	400946	2021/05/20	Leibniz Institute DSMZ	NA
GCA_009840285.1	NA	Nitrospira sp. SB0662_bin_26	SB0662_bin_26	2604886	2020/01/09	University of Queensland	NA
GCA_002290645.2	NA	Candidatus Aquirickettsiella gammari	RA15029	2016198	2018/07/31	Centre for environment, fisheries and aquaculture sciences	NA
GCA_009728465.1	NA	Psychrosphaera haliotis	strain=UCD-MCMsp1aY	555083	2019/12/03	UC Davis	NA
GCA_000485945.1	NA	Franconibacter helveticus 513	strain=513	1405120	2013/10/29	OARSA, CFSAN	NA
GCF_001312345.1	WP_054774741.1	Methylogaea oryzae JCM 16910	strain=JCM 16910	493385	2015/10/02	The University of Tokyo	NA
GCA_015662275.1	NA	Leucothrix sp.	SZUA-1467	1940280	2020/11/23	The University of Hong Kong	NA
GCA_016711745.1	NA	Comamonadaceae bacterium	Hade_18-Q3-R52-61_MAXAC.026	1871071	2021/01/19	Aalborg University	NA
GCA_003402285.1	NA	Candidatus Nitrotoga sp. SPKER	SPKER	2184312	2018/08/17	University of Colorado Denver	NA
GCA_003247795.1	NA	Oceanospirillales bacterium	SZUA-310	1914300	2018/06/18	Environmental Microbiology Lab	NA
GCA_903958875.1	NA	uncultured Chromatium sp.	I-2_bin-135	415418	2020/07/19	BILS	NA
GCA_003259445.1	NA	Aliidiomarina maris	strain=CGMCC 1.15366	531312	2018/06/21	DOE Joint Genome Institute	NA
GCA_011601265.1	NA	Iodobacter sp. HSC-16F04	strain=HSC-16F04	2705247	2020/03/20	Sierra College	NA
GCA_907163135.1	NA	Brachymonas denitrificans	Isolate6	28220	2021/05/15	NORWEGIAN UNIVERSITY OF LIFE SCIENCES	NA
GCA_011374825.1	NA	Chromatiales bacterium	HyVt-537	2026725	2020/03/16	The University of Hong Kong	NA
GCA_017310525.1	QSR87102.1;QSR87158.1	Methylacidiphilum sp. IT5	strain=IT5	2795384	2021/03/09	Korea Institute of Geoscience and Mineral Resources	NA
GCA_003168405.1	NA	Nitrospiraceae bacterium	fen_1307	2026770	2018/05/25	Australian Centre for Ecogenomics, The University of Queensland	NA
GCA_017114885.1	NA	Neisseriaceae bacterium PsAf	strain=PsAf	2815356	2021/03/01	University of South Bohemia in Ceske Budejovice, Faculty of Science	NA
GCA_016881365.1	NA	Deefgea sp. CFH1-16	strain=CFH1-16	2675457	2021/02/12	Nakdonggang National Institute of Biological Resources	NA
GCF_000188155.2	WP_036281738.1	Methylocystis sp. ATCC 49242	strain=Rockwell	622637	2013/06/07	US DOE Joint Genome Institute (JGI-PGF)	NA
GCA_004296475.1	NA	endosymbiont of Sipalinus gigas	NARSGI1	1972134	2017/10/21	The Open University of Japan	NA
GCA_000973155.1	NA	Grimontia sp. AD028	strain=AD028	1581149	2015/04/17	University of Malaya	NA
GCA_015024395.1	NA	Laribacter hongkongensis	strain=PW3643	168471	2020/10/27	The University of Hong Kong	NA
GCA_001795455.1	NA	Curvibacter sp. GWA2_63_95		1797746	2016/10/20	Banfield Lab, University of California, Berkeley	NA
GCA_902784775.1	NA	uncultured Aeromonadales bacterium	RUG13006	476558	2020/02/17	THE ROSLIN INSTITUTE	NA
GCA_002255445.1	NA	Halothiobacillus sp. 20-54-6	20-54-6	1970384	2017/08/16	None	NA
GCA_009772965.1	NA	Candidatus Saganbacteria bacterium	X2_MaxBin.013	2575572	2019/12/20	The Ohio State University	NA
GCA_013336005.1	NA	Zoogloea sp.	W4_Combined_metabat2_049	49181	2020/06/11	Univerisity of Wisconsin--Madison	NA
GCA_000799095.1	NA	Chitinibacter sp. ZOR0017	strain=ZOR0017	1339254	2014/12/08	University of Oregon	NA
GCF_004345375.1	WP_090322876.1	Nitrosomonas sp. Nm134	strain=Nm134	2135772	2019/03/11	DOE Joint Genome Institute	Yes
GCA_003864975.1	NA	Sulfuriferula thiophila	strain=mst6	1781211	2018/10/26	The Institute of Low Temperature Science, Hokkaido University	NA
GCA_015485125.1	NA	Xanthomonadales bacterium	S139_57	2006849	2020/11/16	Portland State University	NA
GCA_000612685.1	NA	Castellaniella defragrans 65Phen	strain=65Phen	1437824	2014/02/28	MAX-PLANCK-INSTITUTE FOR MARINE MICROBIOLOGY	NA
GCA_016788885.1	NA	Nitrospira sp.	new MAG-288	70125	2021/02/01	Micoorganism	NA
GCA_017307875.1	NA	Burkholderiales bacterium	SCN18_25_1_16_R1_B_70_17	1891238	2021/03/08	Jill Banfield Lab (University of California Berkeley)	NA
GCA_013394205.1	NA	Neptunomonas phycophila	strain=Scap09	1572645	2020/07/08	The Commonwealth Scientific and Industrial Research organisation	NA
GCA_902386245.1	NA	Moellerella wisconsensis	MGYG-HGUT-02354	158849	2019/08/16	EMG	NA
GCA_016708385.1	NA	Betaproteobacteria bacterium	Bjer_18-Q3-R1-45_MAXAC.193	1891241	2021/01/19	Aalborg University	NA
GCA_015660325.1	NA	Gammaproteobacteria bacterium	SZUA-1025	1913989	2020/11/23	The University of Hong Kong	NA
GCA_018122735.1	NA	Azoarcus sp. L1K30	strain=L1K30	2820277	2021/04/21	National Institute for Interdisciplinary Science and Technology (CSIR)	NA
GCA_016706565.1	NA	Piscinibacter sp.	Ejby_18-Q3-R6-50_BATAC.337	1903157	2021/01/19	Aalborg University	NA
GCA_009886945.1	NA	Litorivicinus sp.	NorthSea_HE361-13_B09	2077313	2020/01/15	Genomic and Applied Microbiology & Goettingen Genomics Laboratory	NA
GCA_013141865.1	NOV31746.1;NOV32172.1	Methylomonas sp. ZR1	strain=ZR1	1797072	2020/05/22	Tianjin institute of industrial biotechnology	NA
GCA_016176955.1	NA	Betaproteobacteria bacterium	NC_groundwater_118_Ag_B-0.1um_62_8	1891241	2020/12/21	Innovative Genomics Institute	NA
GCA_018828645.1	NA	Gammaproteobacteria bacterium	OSS_A.mb.12	1913989	2021/06/09	Department of Ecology and Genetics, Limnology and Science for Life Laboratory, Uppsala University	NA
GCA_016234655.1	NA	Betaproteobacteria bacterium	NC_groundwater_1602_Pr3_B-0.1um_64_42	1891241	2020/12/21	Innovative Genomics Institute	NA
GCA_013214905.1	NA	Psychrobium sp.	DT_95	1971899	2020/06/02	Simons Collaboration on Ocean Processes and Ecology (SCOPE)	NA
GCA_002789415.1	NA	Nitrospirae bacterium CG_4_9_14_0_8_um_filter_70_14	CG_4_9_14_0_8_um_filter_70_14	1974059	2017/11/16	DOE Joint Genome Institute	NA
GCA_016190245.1	NA	Nitrospirota bacterium	NC_groundwater_665_Ag_B-0.1um_64_68	2026887	2020/12/21	Innovative Genomics Institute	NA
GCA_015278175.1	NA	Betaproteobacteria bacterium AqS2	AqS2	1732024	2020/11/08	The University of Queensland	NA
GCA_006494365.1	NA	Aestuariibacter sp. GS-14	strain=GS-14	2590670	2019/06/26	Institute of Applied and Environmental Microbiology	NA
GCA_001044395.1	NA	Caenimonas sp. SL110	strain=SL110	1450524	2015/07/01	Institute of Microbiology, ASCR	NA
GCA_018674375.1	NA	Gammaproteobacteria bacterium	SI036_bin5	1913989	2021/06/02	The University of Melbourne	NA
GCA_000170695.1	NA	Beggiatoa sp. SS	SS	422288	2007/07/18	Center for Genomic Sciences	NA
GCA_016213205.1	MBI5257618.1	Burkholderiales bacterium	NC_groundwater_1607_Pr3_B-0.1um_70_45	1891238	2020/12/21	Innovative Genomics Institute	NA
GCA_018827085.1	NA	Gammaproteobacteria bacterium	UMS_A.mb.40	1913989	2021/06/09	Department of Ecology and Genetics, Limnology and Science for Life Laboratory, Uppsala University	NA
GCA_019188625.1	NA	Ursidibacter maritimus	strain=Pb43102x	1331689	2021/07/09	University of Copenhagen	NA
GCA_004342665.1	NA	Samsonia erythrinae	strain=DSM 16730	160434	2019/03/11	DOE Joint Genome Institute	NA
GCA_903814015.1	NA	uncultured Gammaproteobacteria bacterium	3411E.bbro_GOM-MK_sox	86473	2021/01/28	MAX PLANCK INSTITUTE FOR MARINE MICROBIOLOGY	NA
GCA_018650785.1	NA	Gammaproteobacteria bacterium	SI053_bin16	1913989	2021/06/02	The University of Melbourne	NA
GCA_002731235.1	NA	Pseudoalteromonadaceae bacterium	NP121	2026783	2017/10/26	Tara Oceans Consortium	NA
GCA_016461825.1	NA	Rugamonas sp. CCM 8940	strain=CCM 8940	2765359	2021/01/03	WFCC-MRCEN World Data Centre for Microoganisms(WDCM)	NA
GCA_002376445.1	NA	Nitrospiraceae bacterium UBA3568	UBA3568	1952980	2017/09/27	University of Queensland	NA
GCA_013390865.1	NWJ84083.1	Marine Group I thaumarchaeote	strain=T3L1	2511932	2020/07/06	National Science Foundation of China	NA
GCA_018661005.1	NA	Porticoccaceae bacterium	SI074_bin61	2026782	2021/06/02	The University of Melbourne	NA
GCA_004684205.1	TFZ82519.1;TFZ84029.1	Candidatus Macondimonas diazotrophica	strain=KTK01	2305248	2019/04/06	Georgia Institute of Technology	Yes
GCA_903841455.1	NA	uncultured Sinobacteraceae bacterium	MJ130916B_bin-069	694021	2020/07/19	BILS	NA
GCA_012923785.1	NA	Phytobacter diazotrophicus	strain=UAEU22	395631	2020/04/28	UAE University	NA
GCA_002692965.1	NA	Haliea sp.	EAC94	1932666	2017/10/24	Tara Oceans Consortium	NA
GCA_903814185.1	NA	uncultured Gammaproteobacteria bacterium	C113.bsp_MAR-CL_sox	86473	2021/01/28	MAX PLANCK INSTITUTE FOR MARINE MICROBIOLOGY	NA
GCA_003538695.1	NA	Nitrospiraceae bacterium	UBA10224	2026770	2018/09/10	University of Queensland	NA
GCA_018379085.1	NA	Enterobacteriaceae bacterium	L1_008_030G1_dasL1_008_030G1_concoct_30	1849603	2021/05/16	University of California, Berkeley	NA
GCA_001428545.1	NA	Noviherbaspirillum sp. Root189	strain=Root189	1736487	2015/11/02	Max Planck Institute for Plant Breeding Research	NA
GCA_002291445.1	NA	Brenneria goodwinii	strain=FRB141	1109412	2017/09/12	Bangor University	NA
GCA_002250385.2	NA	Alicycliphilus denitrificans	strain=BQ1	179636	2018/10/04	Facultad de Quimica, Universidad Nacional Autonoma de Mexico	NA
GCA_002953195.1	NA	Mixta gaviniae	strain=DSM 22758	665914	2018/02/04	University of Zurich	NA
GCA_002073935.1	NA	Candidatus Riesia pediculicola	strain=HHAN	401619	2017/03/29	University of Illinois Urbana-Champaign	NA
GCA_001805295.1	NA	Nitrospirae bacterium RIFOXYC2_FULL_44_7		1801721	2016/10/20	Banfield Lab, University of California, Berkeley	NA
GCA_002400655.1	NA	Burkholderiaceae bacterium	NORP183	2030806	2017/09/28	University of Southern California	NA
GCA_003696975.1	NA	Nitrospirota bacterium	J031	2026887	2018/10/29	California Institute of Technology	NA
GCA_018665695.1	NA	Gammaproteobacteria bacterium	SI073_bin47	1913989	2021/06/02	The University of Melbourne	NA
GCA_009469605.1	NA	Zoogloea sp. 1C4	strain=1C4	2570190	2019/11/01	Xiamen University	NA
GCA_016584055.1	NA	Halorhodospira neutriphila	strain=DSM 15116	168379	2021/01/08	GEOMAR Helmholtz Centre for Ocean Research Kiel	NA
GCA_903813935.1	NA	uncultured Gammaproteobacteria bacterium	2487F.bput_MAR-SEM_sox	86473	2021/01/28	MAX PLANCK INSTITUTE FOR MARINE MICROBIOLOGY	NA
GCA_004366495.1	TDX59408.1;TDX63258.1	Methylosinus sp. sav-2	strain=sav-2	2485168	2019/03/22	DOE Joint Genome Institute	NA
GCA_000220505.2	NA	Microbulbifer agarilyticus S89	strain=S89	1042377	2011/07/12	Korea Ocean Research and Development Institute	NA
GCA_003663955.1	NA	Sulfurisoma sediminicola	strain=DSM 26916	1381557	2018/10/15	DOE Joint Genome Institute	NA
GCA_014946725.1	NA	Mixta mediterraneensis	strain=Marseille-Q2057	2758443	2020/10/26	IHU - Mediterannee Infection	NA
GCA_016788735.1	NA	Nitrospira sp.	new MAG-285	70125	2021/02/01	Micoorganism	NA
GCA_002172845.2	NA	Oceanospirillales bacterium TMED33	TMED33	1986760	2018/11/25	University of Southern California	NA
GCA_018656505.1	NA	Gammaproteobacteria bacterium	SI047_bin96	1913989	2021/06/02	The University of Melbourne	NA
GCA_016208425.1	NA	Betaproteobacteria bacterium	NC_groundwater_1529_Pr4_S-0.65um_63_14	1891241	2020/12/21	Innovative Genomics Institute	NA
GCA_905478715.1	NA	uncultured Pseudomonadales bacterium	0.2_20180508_Bin_184_1	332614	2021/04/15	MAX PLANCK INSTITUTE FOR MARINE MICROBIOLOGY	NA
GCA_018646485.1	NA	Porticoccus sp.	SI034_bin16	2024853	2021/06/02	The University of Melbourne	NA
GCA_003987335.1	NA	Aliidiomarina maris	strain=CF12-14	531312	2018/12/31	The Third Institute of Oceanography, Key Laboratory of Marine Biogenetic Resources	NA
GCA_016867955.1	NA	Betaproteobacteria bacterium	K_Offshore_80m_m2_043	1891241	2021/02/11	University of Wisconsin - Madison	NA
GCA_001078095.1	NA	bacteria symbiont BFo2 of Frankliniella occidentalis	strain=BFo2	1628856	2015/07/15	Swansea University	NA
GCA_000735365.1	NA	Kluyvera ascorbata ATCC 33433	strain=ATCC 33433	1006000	2014/07/28	UW-GEL	NA
GCA_018700415.1	NA	Gammaproteobacteria bacterium	SI072_bin21	1913989	2021/06/02	The University of Melbourne	NA
GCA_009993955.1	NA	Paraglaciecola sp.	CG_2015-09_46_29	1920173	2020/01/29	DOE Joint Genome Institute	NA
GCA_017990415.1	NA	Xanthomonadales bacterium	Go_Eff_bin_176	2006849	2021/04/15	Genomic and Applied Microbiology & Goettingen Genomics Laboratory	NA
GCA_017984975.1	NA	Rhodocyclaceae bacterium	Go_SlAct_bin_477	1898103	2021/04/15	Genomic and Applied Microbiology & Goettingen Genomics Laboratory	NA
GCA_019163435.1	NA	Curvibacter lanceolatus	LaCa_MAG_1	86182	2021/07/07	Max Planck Institute for Marine Microbiology	NA
GCA_902375805.1	NA	Vitreoscilla massiliensis	MGYG-HGUT-01520	1689272	2019/08/16	EMG	NA
GCA_003229575.1	NA	Nitrospirota bacterium	SZUA-198	2026887	2018/06/15	Environmental Microbiology Lab	NA
GCA_016778045.1	NA	Luminiphilus sp.	BS307-5m-G53	2590574	2021/02/01	Evolutionary Genomics Group	NA
GCA_008124795.1	TYP71418.1	Nitrosomonas communis	strain=Nm2	44574	2019/08/29	DOE Joint Genome Institute	NA
GCA_018812525.1	NA	Gammaproteobacteria bacterium	Modern_marine.mb.35	1913989	2021/06/09	Department of Ecology and Genetics, Limnology and Science for Life Laboratory, Uppsala University	NA
GCA_003814575.1	NA	Frederiksenia canicola	strain=DSM 25797	123824	2018/11/23	DOE Joint Genome Institute	NA
GCA_003228535.1	NA	Acidiferrobacteraceae bacterium	SZUA-207	2024893	2018/06/15	Environmental Microbiology Lab	NA
GCA_014380145.1	NA	Steroidobacteraceae bacterium	ES-bin-225	2689616	2020/09/01	Aarhus University	NA
GCA_002331945.1	NA	Alicycliphilus sp. UBA2076	UBA2076	1946000	2017/09/21	University of Queensland	NA
GCA_905199385.1	NA	Sutterellaceae bacterium	ERR1430530-bin.17	2026794	2021/02/03	EMG	NA
GCA_002928995.1	PPD34918.1	Methylomonas sp.	FW.017	418	2018/02/14	University of Illinois at Urbana-Champaign	NA
GCA_900010165.1	NA	Candidatus Tremblaya princeps	TPTPER1	189385	2016/03/28	UNIVERSITY OF SOUTH BOHEMIA	NA
GCA_018897375.1	NA	Gammaproteobacteria bacterium	KR13_N1.mb.75	1913989	2021/06/16	Department of Ecology and Genetics, Limnology and Science for Life Laboratory, Uppsala University	NA
GCA_903905135.1	NA	uncultured Thiodictyon sp.	I2_bin-264	1846217	2020/07/20	BILS	NA
GCA_002256465.1	OYV16140.1;OYV16745.1	Methylococcaceae bacterium NSP1-1	NSP1-1	1917480	2017/08/16	The Ohio State University	NA
GCA_000757825.1	NA	Cedecea neteri	strain=SSMD04	158822	2014/09/25	University of Malaya	NA
GCA_902374555.1	NA	Yokenella regensburgei	MGYG-HGUT-01394	158877	2019/08/22	EMG	NA
GCA_004322545.1	NA	Rugosibacter sp.	GW715_bin.19	1914450	2019/03/01	University of Oklahoma	NA
GCA_002209565.1	NA	Candidimonas nitroreducens	strain=SC-089	683354	2017/06/27	Northwest A&F University	NA
GCA_017116145.1	NA	Gammaproteobacteria bacterium AH-315-E17	AH-315-E17	2814550	2021/03/01	Bigelow Laboratory For Ocean Sciences	NA
GCA_009994885.1	NA	Gallionella sp.	CG_2015-04_60_578	2052161	2020/01/29	DOE Joint Genome Institute	NA
GCA_003115815.1	NA	Brenneria roseae subsp. americana	strain=LMG 27715	1508507	2018/05/11	Research Institute of Forest Ecology Environment and Protection	NA
GCA_900110495.1	SEO89261.1	Nitrosovibrio sp. Nv6	strain=Nv6	1855340	2016/10/31	DOE - JOINT GENOME INSTITUTE	Yes
GCA_018665685.1	NA	Gammaproteobacteria bacterium	SI073_bin42	1913989	2021/06/02	The University of Melbourne	NA
GCA_000160655.1	NA	Cardiobacterium hominis ATCC 15826	strain=ATCC 15826	638300	2009/07/08	Baylor College of Medicine	NA
GCA_016704145.1	NA	Rhodocyclaceae bacterium	AalW_18-Q3-R10-53_BATAC.909	1898103	2021/01/19	Aalborg University	NA
GCA_018825255.1	NA	Gammaproteobacteria bacterium	Modern_marine_glass_biofilm.mb.129	1913989	2021/06/09	Department of Ecology and Genetics, Limnology and Science for Life Laboratory, Uppsala University	NA
GCA_902499175.1	NA	Burkholderia aenigmatica	strain=LMG 13014	2015348	2020/04/25	LM-UGent	NA
GCA_002718235.1	NA	Oceanospirillales bacterium	SP333	1914300	2017/10/25	Tara Oceans Consortium	NA
GCA_018340035.1	NA	Cobetia sp. MC34	strain=MC34	2785080	2021/05/11	UiT - The Arctic University of Norway	NA
GCF_000745375.1	WP_020159526.1;WP_036297036.1	Methylobacter whittenburyi	strain=UCM-B-3033	39770	2014/08/28	DOE Joint Genome Institute	NA
GCA_002835935.1	NA	Paraglaciecola sp. MB-3u-78	strain=MB-3u-78	2058332	2017/12/12	University of Alaska Fairbanks	NA
GCA_015492075.1	NA	Gammaproteobacteria bacterium	S146_98	1913989	2020/11/16	Portland State University	NA
GCA_007713535.1	NA	Denitromonas halophilus	SFB-5	1629404	2019/07/30	University of California, Berkeley	NA
GCA_000374485.1	NA	Algicola sagamiensis DSM 14643	strain=DSM 14643	1120963	2013/04/23	DOE Joint Genome Institute	NA
GCA_905479985.1	NA	uncultured Gammaproteobacteria bacterium	10_20180529_Bin_109_1	86473	2021/04/15	MAX PLANCK INSTITUTE FOR MARINE MICROBIOLOGY	NA
GCA_001567435.1	KXK49931.1	Nitrosomonas europaea	OLB2	915	2016/02/24	Radboud University Nijmegen	NA
GCA_018828615.1	NA	Gammaproteobacteria bacterium	OSS_A.mb.21	1913989	2021/06/09	Department of Ecology and Genetics, Limnology and Science for Life Laboratory, Uppsala University	NA
GCA_004364635.1	NA	Halospina denitrificans	strain=DSM 15505	332522	2019/03/22	DOE Joint Genome Institute	NA
GCA_002694315.1	NA	Spongiibacter sp.	IN29	2024860	2017/10/24	Tara Oceans Consortium	NA
GCA_015278165.1	NA	Ectothiorhodospiraceae bacterium AqS1	AqS1	1725326	2020/11/08	The University of Queensland	NA
GCA_003668825.1	NA	Sodalis-like symbiont of Bactericera trigonica	IL	2420513	2018/10/22	Agricultural Research Organisation - volcani center - Israel	NA
GCA_003244015.1	PZR92978.1	Hyphomicrobiales bacterium	RRmetagenome_bin15	1909294	2018/06/18	nstitute of Tibetan Plateau Research, Chinese Academy of Sciences	NA
GCA_902387215.1	NA	Sutterellaceae bacterium	MGYG-HGUT-02447	2026794	2019/08/16	EMG	NA
GCA_900454535.1	NA	Avibacterium avium	strain=NCTC 11297	751	2018/08/01	SC	NA
GCA_018645145.1	NA	Gammaproteobacteria bacterium	co234_bin2	1913989	2021/06/02	The University of Melbourne	NA
GCA_011774645.1	NIQ04483.1;NIQ04968.1	Candidatus Korarchaeota archaeon	KS3-K024	2056630	2020/03/30	Maharaja Krishnakumarsinhji Bhavnagar University	NA
GCA_018446755.1	NA	Klebsiella aerogenes	strain=Survcare246	548	2021/05/21	SurvCARE	NA
GCA_019233055.1	NA	Curvibacter sp.	CP_BE_RX_R2_3	1888168	2021/07/15	The Genomics for Climate Change Research Center (GCCRC)	NA
GCA_002735645.1	NA	Iodobacter sp. BJB302	strain=BJB302	1506510	2017/10/28	GCAT-SEEK	NA
GCA_900699045.1	NA	Candidatus Hamiltonella defensa	3402	138072	2019/03/02	Centre de Biologie pour la Gestion des Populations (CBGP - UMR1062)	NA
GCA_018692065.1	NA	Porticoccaceae bacterium	SI037_bin9	2026782	2021/06/02	The University of Melbourne	NA
GCA_017744875.1	NA	Pseudacidovorax sp.	BIN24	1934311	2021/04/04	UNESP-FCAV	NA
GCA_903813485.1	NA	uncultured Gammaproteobacteria bacterium	L51.bsp_MAR-LI_sox	86473	2021/01/28	MAX PLANCK INSTITUTE FOR MARINE MICROBIOLOGY	NA
GCA_000619905.2	NA	Nitrosospira briensis C-128	strain=C-128	1266925	2015/08/14	DOE Joint Genome Institute	NA
GCA_009674495.1	NA	Duganella alba	strain=FT9W	2666081	2019/11/19	Guangdong Institute of Microbiology	NA
GCA_009907385.1	NA	Atlantibacter hermannii	strain=3608	565	2020/01/20	Austrian Agency for Health and Food Safety	NA
GCA_017508845.1	NA	Neisseriaceae bacterium	RGIG5993	2014784	2021/03/22	Nanjing Agricultural University	NA
GCA_002470825.1	NA	Thiotrichaceae bacterium UBA7357	UBA7357	1953016	2017/10/06	University of Queensland	NA
GCA_018607465.1	NA	SAR92 clade bacterium	HE327_NSB085	2315479	2021/06/01	Institute of Microbiology and Genetics	NA
GCA_009843815.1	MYH04446.1	Cenarchaeum sp. SB0675_bin_21	SB0675_bin_21	2604882	2020/01/09	University of Queensland	NA
GCA_905339315.1	NA	Rhodocyclaceae bacterium	RHDC1	1898103	2021/03/26	Heleen Ouboter	NA
GCA_001805085.1	NA	Nitrospirae bacterium GWC2_57_9		1801698	2016/10/20	Banfield Lab, University of California, Berkeley	NA
GCA_900103145.1	SDA13048.1	Nitrosospira sp. Nsp18	strain=Nsp18	1855334	2016/10/21	DOE - JOINT GENOME INSTITUTE	NA
GCA_016936535.1	NA	Thiotrichales bacterium	ZodW_Metabat.390	2026796	2021/02/24	Oklahoma State University	NA
GCA_005503445.1	NA	Chitinivorax sp. B	strain=B	2502235	2019/05/17	University of Trento	NA
GCA_005877535.1	NA	Nitrospirota bacterium	NS_10	2026887	2019/05/28	Jill Banfield's Lab at Berkeley	NA
GCA_900143675.1	SHO44665.1	Candidatus Nitrosotalea sinensis	NSIN	1499975	2017/11/28	UNIVERSITY OF VIENNA	NA
GCA_015709635.1	QOJ22485.1;QOJ23635.1	Gammaproteobacteria bacterium	H1_AOB2	1913989	2020/12/01	The University of Hong Kong	Yes
GCA_003454665.1	NA	Nitrospiraceae bacterium	UBA9217	2026770	2018/09/05	University of Queensland	NA
GCA_002355735.1	NA	Sulfuricaulis limicola	strain=HA5	1620215	2016/07/30	The Institute of Low Temperature Science, Hokkaido University	NA
GCA_903924475.1	NA	uncultured Methylovorus sp.	I3b_bin-054	387381	2020/07/18	BILS	NA
GCA_018607705.1	NA	K189A clade bacterium	HE327_NSB074	2315472	2021/06/01	Institute of Microbiology and Genetics	NA
GCA_007954585.1	NA	Pistricoccus aurantiacus	strain=CBA4606	1883414	2019/08/11	World Institute of Kimchi	NA
GCA_015711015.1	QPK62611.1;QPK63628.1	Methylomonas sp. LL1	strain=LL1	2785785	2020/12/02	ESF, EUROCORES, NWO	NA
GCA_002093895.1	NA	Plesiomonas shigelloides	strain=LS1	703	2017/04/17	Hubei University	NA
GCA_018475125.1	NA	Morganella morganii subsp. morganii	strain=1701016	180434	2021/05/24	Beijing Institute of Microbiology and Epidemiology	NA
GCA_016720985.1	NA	Propionivibrio sp.	Vibo_18-Q3-R45-57_BATAC.199	2212460	2021/01/19	Aalborg University	NA
GCA_004563745.1	NA	Diaphorobacter sp. DS2	strain=DS2	1302548	2019/04/01	Indian Institute of Technology Kanpur	NA
GCA_009844845.1	NA	Nitrospira sp. SB0672_bin_25	SB0672_bin_25	2604889	2020/01/09	University of Queensland	NA
GCA_006227605.1	NA	Testudinibacter aquarius	strain=ELNT2x	1524974	2019/06/10	University of Copenhagen	NA
GCA_003694865.1	NA	Nitrospirota bacterium	J105	2026887	2018/10/29	California Institute of Technology	NA
GCA_003574485.1	NA	Facilibium subflavum	strain=SYSU SYW-5	2219058	2018/09/18	Tradictional Chinese medicine Univeisity of Guangzhou	NA
GCA_016199015.1	NA	Nitrospira defluvii	NC_groundwater_1100_Ag_S2p5_58_36	330214	2020/12/21	Innovative Genomics Institute	NA
GCA_016600335.1	NA	Allofrancisella guangzhouensis	strain=FSC1086	594679	2021/01/11	Northern Arizona University	NA
GCA_000758305.1	NA	Cedecea neteri	strain=M006	158822	2014/09/26	University of Malaya	NA
GCA_018695555.1	NA	Candidatus Ruthia sp.	SI037S4_bin57	2735566	2021/06/02	The University of Melbourne	NA
GCA_018669845.1	NA	Gammaproteobacteria bacterium	SI039_bin4	1913989	2021/06/02	The University of Melbourne	NA
GCA_019137045.1	NA	Betaproteobacteria bacterium	THP_Bin_17	1891241	2021/07/06	Shandong University	NA
GCA_018674675.1	NA	Porticoccaceae bacterium	SI036_bin35	2026782	2021/06/02	The University of Melbourne	NA
GCA_018971805.1	NA	Betaproteobacteria bacterium	REEB64	1891241	2021/06/21	Sun Yat-sen University	NA
GCA_013168275.1	NA	Candidatus Nitrotoga sp. AM1P	strain=AM1P	2559597	2019/03/29	Bacteriology, Department of Basic Medicine, Faculty of Medical Science, Kyushu University	NA
GCA_018860285.1	NA	Psychrosphaera sp. I2R16	strain=I2R16	2841558	2021/06/12	Massachusetts Institute of Technology	NA
GCA_016880355.1	NA	Halieaceae bacterium	EFPC_69	2026743	2021/02/12	Oak Ridge National Laboratory	NA
GCA_008064635.1	NA	Parahaliea aestuarii	strain=S2-26	1852021	2019/08/21	Guangdong Academy of Sciences	NA
GCA_014198235.1	MBB4397035.1	Bradyrhizobium sp. ERR14	strain=ERR14	2663837	2020/08/14	DOE Joint Genome Institute	NA
GCA_003248025.1	NA	Nitrospirota bacterium	SZUA-329	2026887	2018/06/18	Environmental Microbiology Lab	NA
GCA_018363255.1	NA	Burkholderiales bacterium	L3_123_092G1_dasL3_123_092G1_concoct_4	1891238	2021/05/16	University of California, Berkeley	NA
GCA_000785705.2	AMK75760.1;AMK77276.1	Methylomonas denitrificans	strain=FJG1	1538553	2016/02/22	University of Alberta	NA
GCA_004298465.1	NA	Sinobacteraceae bacterium	FW106-02_bin.14	1969813	2019/02/25	University of Oklahoma	NA
GCA_017858095.1	NA	Methylophilaceae bacterium	CPBay_Spr15L08_39	2030816	2021/04/08	Clemson University	NA
GCA_015624425.1	NA	Kinneretia sp. DAIF2	strain=DAIF2	2714952	2020/11/20	Georg-August-University Goettingen	NA
GCA_018005455.1	NA	Giesbergeria sp.	Go_Inlet_bin_25	2818473	2021/04/16	Genomic and Applied Microbiology & Goettingen Genomics Laboratory	NA
GCA_004421175.1	TFE71468.1;TFE74085.1	Methylacidiphilum fumariolicum	strain=Fdl	591154	2019/03/27	University of Bergen	NA
GCA_018262555.1	NA	Nitrospirota bacterium	CTSoil_101	2026887	2021/05/04	Colorado State University	NA
GCA_017879605.1	NA	Nitrospira sp.	WS250	70125	2021/04/08	The University of Hong Kong	NA
GCA_017912535.1	NA	Motiliproteus sediminis	strain=HS6	1468178	2021/04/12	Quanzhou Normal University	NA
GCA_005502435.1	NA	Methylobacillus flagellatus	strain=L1B	405	2019/05/17	University of Trento	NA
GCA_016880545.1	NA	Gammaproteobacteria bacterium	EFPC_139	1913989	2021/02/12	Oak Ridge National Laboratory	NA
GCA_017990155.1	NA	Propionivibrio sp.	Go_Inlet_bin_169	2212460	2021/04/15	Genomic and Applied Microbiology & Goettingen Genomics Laboratory	NA
GCA_000196815.1	NA	Nitrospira defluvii		330214	2010/07/14	Genoscope / CEA	NA
GCA_018067285.1	NA	Porticoccus sp.	640_Coassembly_bin.10	2024853	2021/04/17	University of Calgary	NA
GCA_000264765.2	NA	Edwardsiella anguillarum ET080813	strain=ET080813	667120	2014/08/12	State Key Laboratory of Bioreactor Engineering, East China University of Science and Technology	NA
GCA_905182805.1	NA	uncultured Gammaproteobacteria bacterium	FRAM18_bin319	86473	2021/02/03	MAX PLANCK INSTITUTE FOR MARINE MICROBIOLOGY	NA
GCA_018667815.1	MBT5825251.1	Gammaproteobacteria bacterium	SI072_bin171	1913989	2021/06/02	The University of Melbourne	NA
GCA_000813415.1	NA	Plesiomonas shigelloides	strain=GN7	703	2015/01/02	University of Malaya	NA
GCA_017854015.1	NA	Pseudomonadales bacterium	DEBay_Spr30L08_50	1891229	2021/04/08	Clemson University	NA
GCA_014640135.1	NA	Lacimicrobium alkaliphilum	strain=CGMCC 1.12923	1526571	2020/09/12	WFCC-MIRCEN World Data Centre for Microorganisms (WDCM)	NA
GCA_007556675.1	NA	Tepidimonas taiwanensis	strain=I1-1	307486	2019/07/26	Biocant	NA
GCA_018006945.1	NA	Zoogloea sp.	Go_SlAct_bin_378	49181	2021/04/16	Genomic and Applied Microbiology & Goettingen Genomics Laboratory	NA
GCA_002928855.1	PPD22290.1	Methylomonas sp.	DS2.3.37	418	2018/02/14	University of Illinois at Urbana-Champaign	NA
GCA_011052135.1	NA	Chromatiales bacterium	HyVt-420	2026725	2020/03/02	The University of Hong Kong	NA
GCA_016215185.1	NA	Nitrospirota bacterium	NC_groundwater_1884_Pr3_B-0.1um_50_8	2026887	2020/12/21	Innovative Genomics Institute	NA
GCA_900706815.1	NA	Moellerella wisconsensis	strain=NCTC12132	158849	2019/03/16	SC	NA
GCA_017116555.1	NA	Beggiatoa alba	AH-315-C10	1022	2021/03/01	Bigelow Laboratory For Ocean Sciences	NA
GCA_019235875.1	NA	Gammaproteobacteria bacterium	CP_BE_BS_R3_14	1913989	2021/07/15	The Genomics for Climate Change Research Center (GCCRC)	NA
GCA_001803845.1	NA	Nitrospirae bacterium RBG_19FT_COMBO_55_12		1801710	2016/10/20	Banfield Lab, University of California, Berkeley	NA
GCA_902506215.1	NA	Moraxellaceae bacterium 17A	Moraxellaceae bacterium 17A	2653185	2020/01/03	Elham Karimi	NA
GCA_006363935.1	NA	Methylophilus medardicus	strain=MMS-M-37	2588534	2019/06/19	Biology Centre CAS, Institute of Hydrobiology	NA
GCA_008298015.1	NA	Salinicola corii	strain=L3	2606937	2019/09/05	Sichuan University	NA
GCA_018777385.1	NA	Candidatus Symbiopectobacterium endolongispinus	SYM	2812664	2021/06/08	UNIVERSITY OF SOUTH BOHEMIA	NA
GCA_903814115.1	NA	uncultured Gammaproteobacteria bacterium	3722CO.bput_MAR-LOG-Q_sox	86473	2021/01/28	MAX PLANCK INSTITUTE FOR MARINE MICROBIOLOGY	NA
GCA_014885015.1	NA	Spirabiliibacterium falconis	strain=NCTC 11878	572023	2020/10/13	University of Copenhagen	NA
GCA_002257465.1	NA	Halothiobacillus sp. 13-55-253	13-55-253	1970379	2017/08/16	None	NA
GCA_016235765.1	NA	Rhodocyclales bacterium	NC_groundwater_1816_Pr3_B-0.1um_66_141	2072421	2020/12/21	Innovative Genomics Institute	NA
GCA_016707245.1	NA	Comamonadaceae bacterium	Ega_18-Q3-R5-49_MAXAC.022	1871071	2021/01/19	Aalborg University	NA
GCA_016707795.1	NA	Gammaproteobacteria bacterium	Damh_18-Q3-R51-60_MAXAC.071	1913989	2021/01/19	Aalborg University	NA
GCA_903813975.1	NA	uncultured Gammaproteobacteria bacterium	2769D.bhec_GOM-CH_sox	86473	2021/01/28	MAX PLANCK INSTITUTE FOR MARINE MICROBIOLOGY	NA
GCA_000236145.1	NA	Fluoribacter dumoffii Tex-KL	strain=Tex-KL	1094714	2011/11/29	Beijing Genomics Institute	NA
GCA_019247015.1	NA	Gammaproteobacteria bacterium	CP_BM_ER_44	1913989	2021/07/15	The Genomics for Climate Change Research Center (GCCRC)	NA
GCA_018674455.1	NA	Gammaproteobacteria bacterium	SI036_bin47	1913989	2021/06/02	The University of Melbourne	NA
GCA_017856495.1	NA	Burkholderiaceae bacterium	CPBay_Sum0_6L08_22	2030806	2021/04/08	Clemson University	NA
GCA_002733135.1	PHS73401.1	Cycloclasticus sp.	NORP92	2024830	2017/10/26	University of Southern California	NA
GCA_012032965.1	NJN71137.1	Nitrospira sp.	RL_2_10	70125	2020/04/05	University of Wisconsin, Madison	NA
GCA_900111995.1	NA	Collimonas sp. OK607	strain=OK607	1798194	2016/11/02	DOE - JOINT GENOME INSTITUTE	NA
GCA_017989855.1	NA	Arenimonas sp.	Go_LeineEff_bin_87	1872635	2021/04/15	Genomic and Applied Microbiology & Goettingen Genomics Laboratory	NA
GCA_003628125.1	NA	Pararobbsia silviterrae	strain=DHC34	1792498	2018/10/11	Sun Yat-sen University	NA
GCA_013141335.1	NOU22983.1	Methyloglobulus sp.	P-RSF-IL-14	2518622	2020/05/21	Radboud University	NA
GCA_001044195.1	NA	Candidatus Achromatium palustre	Sipp_2015	1662188	2015/07/01	University of North Carolina at Chapel Hill	NA
GCA_017632705.1	NA	Ruminobacter sp.	RGIG9363	2774296	2021/03/30	Nanjing Agricultural University	NA
GCA_001922575.1	NA	Neptunomonas phycophila	strain=CECT 8716	1572645	2016/12/28	University of Santiago de Compostela	NA
GCA_002252325.1	NA	Wohlfahrtiimonas chitiniclastica	strain=ATCC 51249	400946	2017/08/15	Centers for Disease Control and Prevention	NA
GCA_018002595.1	NA	Gammaproteobacteria bacterium	Gw_Prim_bin_38	1913989	2021/04/16	Genomic and Applied Microbiology & Goettingen Genomics Laboratory	NA
GCA_902531515.1	NA	uncultured Pseudohongiella sp.	AG-343-G22	1772216	2019/10/28	WOODS HOLE OCEANOGRAPHIC INSTITUTION	NA
GCA_018827945.1	NA	Gammaproteobacteria bacterium	OSS_B.mb.49	1913989	2021/06/09	Department of Ecology and Genetics, Limnology and Science for Life Laboratory, Uppsala University	NA
GCA_013214075.1	NA	Saccharospirillaceae bacterium	DT_108	2497634	2020/06/02	Simons Collaboration on Ocean Processes and Ecology (SCOPE)	NA
GCA_011087865.1	NA	Legionellaceae bacterium	MH2_Bin34	2026753	2020/03/09	ETH Zurich	NA
GCA_003269145.1	NA	Microvirgula sp. AG722	strain=AG722	2183901	2018/06/27	DOE Joint Genome Institute	NA
GCA_003455935.1	NA	Enterobacteriaceae bacterium	UBA11680	1849603	2018/09/05	University of Queensland	NA
GCA_016200325.1	NA	Candidatus Manganitrophaceae bacterium	NC_groundwater_1034_Pr1_S-0.65um_56_20	2932367	2020/12/21	Innovative Genomics Institute	NA
GCF_900111055.1	WP_062557705.1	Nitrosomonas ureae	strain=Nm9	44577	2016/10/31	DOE - JOINT GENOME INSTITUTE	NA
GCA_003046355.1	PTM61297.1	Nitrosomonas eutropha	strain=Nm19	916	2018/04/09	DOE Joint Genome Institute	NA
GCA_001038285.1	NA	Pluralibacter gergoviae	strain=SS84A28	61647	2015/06/23	UCSF	NA
GCA_012032555.1	NA	Thioploca sp.	SL_4_0	2268140	2020/04/05	University of Wisconsin, Madison	NA
GCA_000582555.1	NA	Thalassolituus oleivorans R6-15	strain=R6-15	1208320	2014/02/26	The Third Institute of State Oceanic Administration (SOA)	NA
GCA_003206115.1	NA	Salinicola socius	strain=DSM 19940	404433	2018/06/11	Universidade de Aveiro	NA
GCA_018828325.1	NA	Gammaproteobacteria bacterium	OSS_B.mb.18	1913989	2021/06/09	Department of Ecology and Genetics, Limnology and Science for Life Laboratory, Uppsala University	NA
GCA_018004395.1	NA	Azonexus sp.	Go_UH_bin_235	1872668	2021/04/16	Genomic and Applied Microbiology & Goettingen Genomics Laboratory	NA
GCA_018437105.1	NA	Candidatus Thiosymbion sp.	LM1-B27	2768720	2021/05/21	University of California, Berkeley	NA
GCA_018673735.1	NA	Gammaproteobacteria bacterium	SI036_bin91	1913989	2021/06/02	The University of Melbourne	NA
GCA_018827045.1	NA	Gammaproteobacteria bacterium	UMS_A.mb.38	1913989	2021/06/09	Department of Ecology and Genetics, Limnology and Science for Life Laboratory, Uppsala University	NA
GCA_015709615.1	QOJ19565.1;QOJ20043.1;QOJ20423.1	Gammaproteobacteria bacterium	H1_AOB1	1913989	2020/12/01	The University of Hong Kong	Yes
GCA_018668785.1	MBT6420124.1	Gammaproteobacteria bacterium	SI073_bin24	1913989	2021/06/02	The University of Melbourne	NA
GCA_016868425.1	NA	Betaproteobacteria bacterium	M_surface_10_m1_315	1891241	2021/02/11	University of Wisconsin - Madison	NA
GCA_004525305.1	NA	Nitrospirales bacterium	das_tool.metabat2.51	2358460	2019/03/30	Radboud University Njmegen	NA
GCA_018662655.1	NA	Thiotrichales bacterium	SI074_bin129	2026796	2021/06/02	The University of Melbourne	NA
GCA_900453875.1	NA	Bergeriella denitrificans	strain=NCTC10295	494	2018/08/01	SC	NA
GCA_017987335.1	NA	Dokdonella sp.	Go_Eff_bin_327	2291710	2021/04/15	Genomic and Applied Microbiology & Goettingen Genomics Laboratory	NA
GCF_011378635.1	WP_142864601.1;WP_207783539.1	Methylosinus sp. RM1	strain=RM1	2583817	2020/03/17	Inner Mongolia University	NA
GCA_018824105.1	NA	Gammaproteobacteria bacterium	Modern_marine_planktonic.mb.19	1913989	2021/06/09	Department of Ecology and Genetics, Limnology and Science for Life Laboratory, Uppsala University	NA
GCA_905479005.1	NA	uncultured Pseudomonadales bacterium	0.2_20180515_Bin_MAXBIN_100_1	332614	2021/04/15	MAX PLANCK INSTITUTE FOR MARINE MICROBIOLOGY	NA
GCA_014489535.1	NA	Diaphorobacter aerolatus	strain=KACC 16536	1288495	2020/09/06	Kyung Hee University	NA
GCA_905479205.1	NA	uncultured Luminiphilus sp.	0.2_20180524_Bin_119_sub_1	1655483	2021/04/15	MAX PLANCK INSTITUTE FOR MARINE MICROBIOLOGY	NA
GCA_001641825.1	NA	Guyparkeria sp. WRN-7	strain=WRN-7	1781069	2016/05/10	Agricultural Culture Collection of China (ACCC), Institute of Agricultural Resources and Regional Planning	NA
GCA_003206135.1	NA	Salinicola salarius	strain=DSM 18044	430457	2018/06/11	Universidade de Aveiro	NA
GCA_016790635.1	NA	Burkholderiales bacterium	new MAG-204	1891238	2021/02/01	Micoorganism	NA
GCA_900454255.1	NA	Oligella urethralis	strain=NCTC11999	90245	2018/08/01	SC	NA
GCA_001297775.1	NA	Trabulsiella odontotermitis	strain=TbOT1.10	379893	2015/09/23	IBT-UNAM	NA
GCA_009773185.1	NA	Nitrospirota bacterium	X2_MetaBAT.7	2026887	2019/12/20	The Ohio State University	NA
GCA_018827885.1	NA	Gammaproteobacteria bacterium	OSS_B.mb.43	1913989	2021/06/09	Department of Ecology and Genetics, Limnology and Science for Life Laboratory, Uppsala University	NA
GCA_007556585.1	NA	Tepidimonas aquatica	strain=CLN-1	247482	2019/07/26	Biocant	NA
GCA_001567445.1	NA	Nitrospira sp. OLB3	OLB3	1617410	2016/02/24	Radboud University Nijmegen	NA
GCA_016871955.1	MBM3896406.1	Nitrososphaerota archaeon	K_Offshore_80m_m2_203	2026795	2021/02/11	University of Wisconsin - Madison	NA
GCA_903970285.1	NA	Rhodanobacteraceae bacterium	BOG_genome_mining.136	2052182	2020/07/19	INSTITUTE OF ENVIRONMENTAL BIOTECHNOLOGY, GRAZ UNIVERSITY OF TECHNOLOGY	NA
GCA_016919605.1	NA	Methylovulum sp.	bin_110_IMCAS	1916980	2021/02/23	Institute of Microbiology	NA
GCA_902797695.1	NA	uncultured Sutterellaceae bacterium	RUG14292	1229253	2020/02/15	THE ROSLIN INSTITUTE	NA
GCA_002420105.1	NA	Nitrospira sp. UBA5699	UBA5699	1946990	2017/10/03	University of Queensland	NA
GCA_905478495.1	NA	uncultured SAR86 cluster bacterium	0.2_20180424_Bin_7_sub	648174	2021/04/15	MAX PLANCK INSTITUTE FOR MARINE MICROBIOLOGY	NA
GCA_003535475.1	NA	Nitrospiraceae bacterium	UBA8922	2026770	2018/09/07	University of Queensland	NA
GCA_002688175.1	NA	Chromatiales bacterium	ARS1279	2026725	2017/10/24	Tara Oceans Consortium	NA
GCA_007130525.1	NA	Ectothiorhodospiraceae bacterium	CSSed165cm_602R1	2026737	2019/07/18	Institute for Biodiversity and Ecosystem dynamics, Faculty of Science, University of Amsterdam	NA
GCA_018129925.1	MBR1050351.1	Bradyrhizobium diazoefficiens	strain=SZCCT0137	1355477	2021/04/22	The Chinese University of Hong Kong	NA
GCA_001022135.1	NA	Phytobacter ursingii	strain=CAV1151	1972431	2015/06/09	University of Oxford	NA
GCA_007833355.1	NA	Denitratisoma sp. DHT3	strain=DHT3	1981880	2019/08/05	Academia Sinica	NA
GCA_011523685.1	NA	Coxiellaceae bacterium	CO36386bin_8	2026727	2020/03/20	James Cook University	NA
GCA_013390475.1	NWJ56254.1	Marine Group I thaumarchaeote	strain=L15a	2511932	2020/07/06	National Science Foundation of China	NA
GCA_905338855.1	NA	Rhodocyclaceae bacterium	RHDC3	1898103	2021/03/25	Heleen Ouboter	NA
GCA_002073915.1	NA	Candidatus Riesia pediculicola	strain=HHAC	401619	2017/03/29	University of Illinois Urbana-Champaign	NA
GCA_008974855.1	GBF23846.1	archaeon MnTg01	MnTg01	2080451	2019/09/20	Japan Agency for Marine-Earth Science and Technology	NA
GCA_018664865.1	NA	Gammaproteobacteria bacterium	SI073_bin122	1913989	2021/06/02	The University of Melbourne	NA
GCA_900087055.1	NA	Plesiomonas shigelloides	strain=NCTC10360	703	2016/06/16	SC	NA
GCA_003235715.1	NA	Nitrospirota bacterium	SZUA-242	2026887	2018/06/18	Environmental Microbiology Lab	NA
GCA_905182855.1	NA	gamma proteobacterium HTCC2207	FRAM18_bin237	314287	2021/02/03	MAX PLANCK INSTITUTE FOR MARINE MICROBIOLOGY	NA
GCA_015487295.1	NA	Gammaproteobacteria bacterium	S012_88	1913989	2020/11/16	Portland State University	NA
GCA_019243385.1	NA	Sinobacteraceae bacterium	CP_BM_RX_8	1969813	2021/07/15	The Genomics for Climate Change Research Center (GCCRC)	NA
GCA_002388575.1	NA	Marinimicrobium sp. UBA4509	UBA4509	1946811	2017/09/28	University of Queensland	NA
GCA_013407275.1	QLH09500.1	Candidatus Nitrosotenuis sp. DW1	strain=DW1	2259672	2020/07/13	University of Washington	NA
GCA_004321815.1	NA	Litorivicinaceae bacterium	MED-G150	2510333	2019/02/19	Universidad Miguel Hernandez	NA
GCA_014904735.1	NA	Microbulbifer hainanensis	strain=NBU-8HK146	2735675	2020/10/20	Ningbo University	NA
GCA_014533965.1	MBD0299554.1	Nitrososphaera sp.	T1-bin3	1971748	2020/09/14	Monash University	NA
GCA_001189915.1	NA	Herbaspirillum autotrophicum	strain=IAM 14942	180195	2015/07/31	INCT FOR BIOLOGICAL NITROGEN FIXATION	NA
GCA_017848395.1	NA	Hydromonas sp.	HYRC01	1910925	2021/04/08	University of Nebraska-Lincoln	NA
GCA_016869595.1	MBM3577693.1	Alphaproteobacteria bacterium	M_DeepCast_65m_m1_022	1913988	2021/02/11	University of Wisconsin - Madison	NA
GCA_016195565.1	NA	Nitrospirota bacterium	NC_groundwater_887_Pr1_S2p5_43_27	2026887	2020/12/21	Innovative Genomics Institute	NA
GCA_014652795.1	NA	Kushneria pakistanensis	strain=KCTC 42082	1508770	2020/09/12	WFCC-MIRCEN World Data Centre for Microorganisms (WDCM)	NA
GCA_001598855.1	NA	Pluralibacter gergoviae ATCC 33028 = NBRC 105706	strain=NBRC 105706	1354260	2016/03/11	National Institute of Technology and Evaluation	NA
GCA_018401615.1	NA	Burkholderiaceae bacterium	M30B68	2030806	2021/05/19	Academia Sinica	NA
GCA_019090515.1	NA	Gammaproteobacteria bacterium	DC_out193	1913989	2021/07/01	National Research Council Canada	NA
GCA_009183605.1	NA	Plesiomonas shigelloides	strain=G5877	703	2019/10/19	nankai university	NA
GCA_016735515.1	NA	Piscinibacter sp. HJYY11	strain=HJYY11	2801333	2021/01/20	Dongguk university	NA
GCA_005877855.1	NA	Nitrospirota bacterium	NS_3	2026887	2019/05/28	Jill Banfield's Lab at Berkeley	NA
GCA_006363915.1	NA	Methylophilus medardicus	strain=MMS-M-51	2588534	2019/06/19	Biology Centre CAS, Institute of Hydrobiology	NA
GCA_014647215.1	NA	Shewanella aestuarii	strain=JCM 17801	1028752	2020/09/12	WFCC-MIRCEN World Data Centre for Microorganisms (WDCM)	NA
GCA_002838765.1	NA	Kangiella profundi	strain=FT102	1561924	2017/12/13	Shanghai Jiao Tong University	NA
GCA_016208775.1	NA	Nitrospirota bacterium	NC_groundwater_1512_Pr4_B-0.1um_61_4	2026887	2020/12/21	Innovative Genomics Institute	NA
GCA_018402545.1	NA	Saccharospirillum sp.	M30B14	2033801	2021/05/19	Academia Sinica	NA
GCA_006538445.1	NA	Thermodesulfovibrio sp. Kuro-1	strain=Kuro-1	2580394	2019/05/29	Applied Chemistry and Life Science, Toyohashi University of Technology	NA
GCA_017991095.1	NA	Zoogloea sp.	Go_Inlet_bin_97	49181	2021/04/15	Genomic and Applied Microbiology & Goettingen Genomics Laboratory	NA
GCA_016719985.1	NA	Candidatus Competibacteraceae bacterium	Lyne_18-Q3-R50-59_BAT3C.425	2053538	2021/01/19	Aalborg University	NA
GCA_902558075.1	NA	uncultured Litorivicinus sp.	AG-905-C17	1587531	2019/11/06	WOODS HOLE OCEANOGRAPHIC INSTITUTION	NA
GCA_018607565.1	NA	SAR92 clade bacterium	HE327_NSB081	2315479	2021/06/01	Institute of Microbiology and Genetics	NA
GCA_018003895.1	NA	Tolumonas sp.	Gw_Prim_bin_60	1978237	2021/04/16	Genomic and Applied Microbiology & Goettingen Genomics Laboratory	NA
GCA_015660025.1	HIL40784.1	Methylococcales bacterium	SZUA-1040	2304002	2020/11/23	The University of Hong Kong	NA
GCA_001922985.1	NA	Teredinibacter waterburyi	strain=Bs02	1500538	2016/12/28	DOE Joint Genome Institute	NA
GCA_900109745.1	NA	Roseateles sp. YR242	strain=YR242	1855305	2016/10/31	DOE - JOINT GENOME INSTITUTE	NA
GCA_903946935.1	NA	uncultured Thiodictyon sp.	I-2_bin-116	1846217	2020/07/20	BILS	NA
GCA_016720065.1	NA	Betaproteobacteria bacterium	Lyne_18-Q3-R50-59_BAT3C.300	1891241	2021/01/19	Aalborg University	NA
GCA_005116815.1	NA	Nitrospira sp.	RSF8	70125	2019/05/02	Technical University of Denmark	NA
GCA_903843925.1	NA	uncultured Thiodictyon sp.	I3_bin-210	1846217	2020/07/20	BILS	NA
GCA_018055945.1	NA	Pseudomonadales bacterium	Gw_SlPrim_bin_142	1891229	2021/04/17	Genomic and Applied Microbiology & Goettingen Genomics Laboratory	NA
GCA_002633085.1	NA	Curvibacter sp. PD_MW3	PD_MW3	2027918	2017/10/23	National Energy Technology Laboratory	NA
GCA_003428335.1	NA	Solimonas sp. K1W22B-7	strain=K1W22B-7	2303331	2018/08/26	Chinese Academy of Sciences	NA
GCA_000007365.1	NA	Buchnera aphidicola str. Sg (Schizaphis graminum)	strain=Sg (ex Schizaphis graminum)	198804	2002/07/02	Uppsala Univ.	NA
GCA_016707165.1	MBK7492641.1;MBK7493084.1	Nitrosomonas sp.	Ega_18-Q3-R5-49_MAXAC.038	42353	2021/01/19	Aalborg University	NA
GCA_003182095.1	NA	Plasticicumulans acidivorans	strain=DSM 23606	886464	2018/05/31	DOE Joint Genome Institute	NA
GCA_018449235.1	NA	Xylella fastidiosa subsp. multiplex	strain=Ma10	644357	2021/05/23	Metagenomic sequencing for Xylella fastidiosa detection in Monte Argentario	NA
GCA_018971365.1	NA	Gammaproteobacteria bacterium	REEB89	1913989	2021/06/21	Sun Yat-sen University	NA
GCA_902784795.1	NA	uncultured Sutterellaceae bacterium	RUG13011	1229253	2020/02/15	THE ROSLIN INSTITUTE	NA
GCA_011398355.1	NA	Thiosulfatimonas sediminis	strain=aks77	2675054	2020/03/10	Hokkaido University	NA
GCA_016125475.1	NA	Betaproteobacteria bacterium	RI_222	1891241	2020/12/18	GNS Science	NA
GCA_001183545.1	NA	Cellvibrio sp. pealriver	strain=pealriver	1622269	2015/07/20	SCUT	NA
GCA_007556685.1	NA	Tepidimonas charontis	strain=SPSP-6	2267262	2019/07/26	Biocant	NA
GCA_003268875.1	RAR90006.1	Nitrosospira multiformis	strain=Nl8	1231	2018/06/27	DOE Joint Genome Institute	NA
GCA_018699695.1	NA	Porticoccaceae bacterium	SI072_bin166	2026782	2021/06/02	The University of Melbourne	NA
GCA_002286965.1	NA	Halovibrio salipaludis	strain=YL5-2	2032626	2017/09/06	Institute of Agricultural c and Regional Planning, Chinese Academy of Agricultural Sciences	NA
GCA_018494105.1	NA	Rosenbergiella nectarea subsp. apis	strain=B1A	3034752	2021/05/25	Complutense University of Madrid	NA
GCA_009912395.1	NA	Luteibacter sp.	cluster_DBSCAN_round1_2	1886636	2020/01/22	University of Wisconsin, Madison	NA
GCA_903864295.1	NA	uncultured Pseudacidovorax sp.	MJ-time_bin-0872	679313	2020/07/20	BILS	NA
GCA_016200485.1	NA	Gammaproteobacteria bacterium	NC_groundwater_1024_Pr1_S-0.65um_53_17	1913989	2020/12/21	Innovative Genomics Institute	NA
GCA_006496635.1	QDF97009.1	Azoarcus sp. DD4	strain=DD4	2027405	2019/06/27	New Jersey Institute of Technology	Yes
GCA_016845595.1	NA	Betaproteobacteria bacterium	BH5	1891241	2021/02/09	Georgia Institute of Technology	NA
GCA_010028495.1	NDB31930.1	Nitrososphaeria archaeon	WBC_8_2A_255	2268198	2020/01/31	Georgia Institute of Technology	NA
GCA_017985165.1	NA	Brachymonas sp.	Go_Prim_bin_117	1936292	2021/04/15	Genomic and Applied Microbiology & Goettingen Genomics Laboratory	NA
GCA_000744875.1	NA	Hydrogenovibrio sp. Milos-T1	strain=Milos-T1	90813	2014/08/28	DOE Joint Genome Institute	NA
GCA_018607345.1	NA	Pseudomonadales bacterium	HE327_NSB091	1891229	2021/06/01	Institute of Microbiology and Genetics	NA
GCA_002729715.1	NA	Acidiferrobacteraceae bacterium	NP24	2024893	2017/10/26	Tara Oceans Consortium	NA
GCA_903902605.1	NA	uncultured Methylococcales bacterium	LJ-3-4m_bin-0438	363180	2020/07/19	BILS	NA
GCA_004421105.1	QBQ53220.1	Nitrosococcus wardiae	strain=D1FHS	1814290	2019/03/27	Nitrification Network	Yes
GCA_003529185.1	HBR51999.1	Nitrospira sp.	UBA11158	70125	2018/09/07	University of Queensland	NA
GCA_902386075.1	NA	Moraxellaceae bacterium	MGYG-HGUT-02343	1889775	2019/08/16	EMG	NA
GCA_016709565.1	NA	Gammaproteobacteria bacterium	EsbW_18-Q3-R4-48_BATAC.420	1913989	2021/01/19	Aalborg University	NA
GCA_016924145.1	NA	Amphritea pacifica	strain=ZJ14W	2811233	2021/02/23	Guangdong Institute of Microbiology	NA
GCA_905182885.1	NA	SAR86 cluster bacterium SAR86B	FRAM18_bin313	1123867	2021/02/03	MAX PLANCK INSTITUTE FOR MARINE MICROBIOLOGY	NA
GCA_018970865.1	NA	Betaproteobacteria bacterium	REEB420	1891241	2021/06/21	Sun Yat-sen University	NA
GCA_019090485.1	NA	Cycloclasticus sp.	DC_out216	2024830	2021/07/01	National Research Council Canada	NA
GCA_003456235.1	NA	Nitrospira sp.	UBA10640	70125	2018/09/05	University of Queensland	NA
GCA_001654835.1	NA	Buttiauxella gaviniae ATCC 51604	strain=ATCC 51604	1354253	2016/06/02	UW-GEL (University of Wisconsin - Genome Evolution Laboratory)	NA
GCA_013375995.1	NA	Rugamonas sp. SG757	strain=SG757	2587116	2020/06/29	DOE Joint Genome Institute	NA
GCA_002634385.1	NA	Nitrospira sp.	Ru_enrich_NS	70125	2017/10/23	radboud university nijmegen	NA
GCA_013141275.1	NA	Sideroxydans sp.	P-RSF-IL-18	2067989	2020/05/21	Radboud University	NA
GCA_016235045.1	NA	Nitrosomonadales bacterium	NC_groundwater_1899_Pr3_S2p5_59_14	2026761	2020/12/21	Innovative Genomics Institute	NA
GCA_017855135.1	NA	Burkholderiaceae bacterium	DEBay_Fall03_L_G_22	2030806	2021/04/08	Clemson University	NA
GCA_018698075.1	NA	Acidiferrobacteraceae bacterium	SI060_bin51	2024893	2021/06/02	The University of Melbourne	NA
GCA_015659705.1	NA	Porticoccaceae bacterium	SZUA-1065	2026782	2020/11/23	The University of Hong Kong	NA
GCA_005862345.1	NA	Thermomonas fusca	strain=SHC 3-19	215690	2019/05/28	Research Center of Biotechnology RAS	NA
GCA_007625155.1	NA	Denitromonas halophilus	strain=SFB-3	1629404	2019/07/29	University of California, Berkeley	NA
GCA_002725835.1	NA	Acidiferrobacteraceae bacterium	NP959	2024893	2017/10/26	Tara Oceans Consortium	NA
GCA_003399715.1	NA	Alkalilimnicola ehrlichii	strain=AK93	351052	2018/08/16	CSIR-Institute of Microbial Technology	NA
GCA_009183645.1	NA	Plesiomonas shigelloides	strain=G5263	703	2019/10/19	nankai university	NA
GCA_000241145.2	EPA04544.1	Candidatus Nitrosarchaeum limnium BG20	strain=BG20	859192	2012/01/04	Gordon and Betty Moore Foundation Marine Microbiology Initiative	NA
GCA_015655465.1	NA	Gammaproteobacteria bacterium	bin_15	1913989	2020/11/23	Czech Academy of Science	NA
GCA_009994765.1	NA	Thiomicrospira sp.	CG_2015-04_44_610	935	2020/01/29	DOE Joint Genome Institute	NA
GCA_003556235.1	NA	Ectothiorhodospiraceae bacterium	CSSed10_89	2026737	2018/09/13	Institute for Biodiversity and Ecosystem dynamics, Faculty of Science, University of Amsterdam	NA
GCA_000168735.1	NA	Candidatus Endoriftia persephone str. Hot96_1+Hot96_2	strain=Hot96_1+Hot96_2	394104	2007/01/12	SymBio Corporation	NA
GCA_018812945.1	NA	Gammaproteobacteria bacterium	Modern_marine.mb.305	1913989	2021/06/09	Department of Ecology and Genetics, Limnology and Science for Life Laboratory, Uppsala University	NA
GCA_014284275.1	NA	Undibacterium amnicola	strain=KCTC 52442	1834038	2020/08/24	Guangdong Institute of Microbiology	NA
GCA_017518785.1	NA	Neisseriaceae bacterium	RGIG6070	2014784	2021/03/22	Nanjing Agricultural University	NA
GCA_003666165.1	NA	Brenneria salicis ATCC 15712 = DSM 30166	strain=DSM 30166	714314	2018/10/17	Bangor University	NA
GCA_015352955.1	NA	Noviherbaspirillum soli	strain=SUEMI10	1064518	2020/11/10	Research Institute of Forest Ecology Environment and Protection	NA
GCF_016106025.1	WP_198324339.1	Methylococcus sp. BF19-07	strain=BF19-07	2743472	2020/12/17	BIOFORTE	NA
GCA_002072955.1	OQK15452.1	Methyloprofundus sedimenti	strain=WF1	1420851	2017/03/28	California Institute of Technology	Yes
GCA_903970205.1	NA	Nevskia soli	BOG_genome_mining.15	418856	2020/07/19	INSTITUTE OF ENVIRONMENTAL BIOTECHNOLOGY, GRAZ UNIVERSITY OF TECHNOLOGY	NA
GCA_018692555.1	NA	Acidiferrobacteraceae bacterium	SI037S2_bin22	2024893	2021/06/02	The University of Melbourne	NA
GCA_016717855.1	NA	Betaproteobacteria bacterium	Rand_18-Q3-R56-63_BATAC.171	1891241	2021/01/19	Aalborg University	NA
GCA_016183675.1	NA	Betaproteobacteria bacterium	NC_groundwater_328_Ag_B-0.1um_65_11	1891241	2020/12/21	Innovative Genomics Institute	NA
GCA_903813515.1	NA	uncultured Gammaproteobacteria bacterium	C116.bsp_MAR-CL_sox	86473	2021/01/28	MAX PLANCK INSTITUTE FOR MARINE MICROBIOLOGY	NA
GCA_008015755.1	NA	Methylophilus sp.	Bin_55_2	29541	2019/08/19	Colorado School of Mines	NA
GCA_003251195.1	NA	Tolumonas sp.	SZUA-541	1978237	2018/06/19	Environmental Microbiology Lab	NA
GCA_900110585.1	NA	Aquisalimonas asiatica	strain=CGMCC 1.6291	406100	2016/10/31	DOE - JOINT GENOME INSTITUTE	NA
GCA_002333145.1	NA	Moraxellaceae bacterium UBA2031	UBA2031	1952263	2017/09/21	University of Queensland	NA
GCA_008015255.1	NA	Thauera aminoaromatica	Bin_27_1	164330	2019/08/19	Colorado School of Mines	NA
GCA_014879315.1	NA	Candidatus Riesia pediculicola	strain=BR-HL	401619	2020/10/12	InfoBoss Research Center	NA
GCA_018652745.1	NA	Gammaproteobacteria bacterium	SI048_bin28	1913989	2021/06/02	The University of Melbourne	NA
GCA_008015785.1	NA	Methylophilus methylotrophus	Bin_42_2	17	2019/08/19	Colorado School of Mines	NA
GCA_009805595.2	NA	Candidatus Tremblaya phenacola	strain=PSOL	1010676	2021/03/02	Zhejiang University	NA
GCA_015655335.1	NA	Xanthomonadales bacterium	bin_18	2006849	2020/11/23	Czech Academy of Science	NA
GCA_002441955.1	ATG91943.1;ATG92172.1	Methylomonas koyamae	strain=LM6	702114	2017/10/04	Korea Research Institute of Bioscience and Biotechnology	NA
GCA_000219915.3	NA	Advenella kashmirensis WT001	strain=WT001	1036672	2012/05/25	Bose Institute	NA
GCA_003477165.1	NA	Glaciecola sp.	UBA12246	1905676	2018/09/06	University of Queensland	NA
GCA_001652445.1	NA	Thalassotalea crassostreae	strain=LPB0090	1763536	2016/05/02	Korea University	NA
GCA_013390395.1	NWJ28310.1	Marine Group I thaumarchaeote	strain=T1L11	2511932	2020/07/06	National Science Foundation of China	NA
GCA_003350265.1	NA	Trinickia caryophylli	strain=HAMBI_2159	28094	2018/07/31	University of Helsinki	NA
GCA_018619275.1	NA	Neptunomonas phycophila	strain=3B05	1572645	2021/06/01	Massachusetts Institute of Technology	NA
GCA_016584105.1	NA	Ectothiorhodospira shaposhnikovii	strain=DSM 243	1054	2021/01/08	GEOMAR Helmholtz Centre for Ocean Research Kiel	NA
GCA_001805055.1	NA	Nitrospirae bacterium GWC2_57_13		1801697	2016/10/20	Banfield Lab, University of California, Berkeley	NA
GCA_002084205.1	NA	Candidatus Sedimenticola endophacoides	LUC001_P9	2548426	2017/04/10	Clemson University	NA
GCA_016208845.1	NA	Nitrospirota bacterium	NC_groundwater_1510_Pr4_B-0.1um_44_3	2026887	2020/12/21	Innovative Genomics Institute	NA
GCA_903839935.1	NA	uncultured Legionellaceae bacterium	AlinenLipids_bin-3388	293331	2020/07/17	BILS	NA
GCA_000520015.2	NA	Chania multitudinisentens RB-25	strain=RB-25	1441930	2015/03/16	UNIVERSITY OF MALAYA	NA
GCA_011050575.1	NA	Methylophaga aminisulfidivorans	HyVt-321	230105	2020/03/02	The University of Hong Kong	NA
GCA_000174355.1	NA	Pseudogulbenkiania ferrooxidans 2002	strain=2002	279714	2009/03/06	US DOE Joint Genome Institute (JGI-PGF)	NA
GCA_016222925.1	MBI5673275.1	Nitrospirota bacterium	NC_groundwater_2002_Pr3_S-0.65um_55_23	2026887	2020/12/21	Innovative Genomics Institute	NA
GCA_009903625.1	NA	Microbulbifer sp. ALW1	strain=ALW1	1516059	2020/01/18	Jimei University	NA
GCA_002309455.1	NA	Succinivibrionaceae bacterium UBA1220	UBA1220	1953082	2017/09/18	University of Queensland	NA
GCA_002834115.1	PKD39209.1;PKD39891.1	Methylomonas sp. Kb3	strain=Kb3	1611544	2017/12/12	MACS Agharkar Research Institute	NA
GCA_018676395.1	MBT7780591.1;MBT7780668.1	Nitrosopumilus sp.	SI037_bin164	2024843	2021/06/02	The University of Melbourne	NA
GCA_002245495.1	NA	Oceanimonas baumannii	strain=ATCC 700832	129578	2017/08/10	University of New Hampshire - Manchester	NA
GCA_009843795.1	NA	Nitrospira sp. SB0675_bin_23	SB0675_bin_23	2604891	2020/01/09	University of Queensland	NA
GCA_000170915.1	NA	Limnobacter sp. MED105	strain=MED105	391597	2007/06/26	The Gordon and Betty Moore Foundation Microbial Genome Sequencing project	NA
GCA_900079085.1	NA	Cardiobacterium hominis	CHUV0807	2718	2016/07/26	CHUV-UNIL	NA
GCA_009760905.1	NA	Chitinibacter sp. GC72	strain=GC72	1526917	2019/12/17	Nanjing Tech University	NA
GCA_018661225.1	NA	Gammaproteobacteria bacterium	SI074_bin5	1913989	2021/06/02	The University of Melbourne	NA
GCA_902388145.1	NA	Enterobacterales bacterium	MGYG-HGUT-02536	1993870	2019/08/16	EMG	NA
GCA_016778285.1	NA	Litorivicinus sp.	BS307-5m-G43	2077313	2021/02/01	Evolutionary Genomics Group	NA
GCA_002919385.1	NA	Sinobacteraceae bacterium	RSA12	1969813	2018/02/06	zhejiang university	NA
GCA_905207755.1	NA	uncultured Duodenibacillus sp.	ERR321630-bin.1	1980699	2021/02/03	EMG	NA
GCA_018662505.1	NA	Cellvibrionales bacterium	SI074_bin138	2026722	2021/06/02	The University of Melbourne	NA
GCA_010974945.1	NA	Noviherbaspirillum galbum	strain=17J57-3	2709383	2020/02/23	Seoul Women's University	NA
GCA_014534095.1	NA	Nitrospiraceae bacterium	Co-bin6	2026770	2020/09/14	Monash University	NA
GCA_000224005.3	NA	Marichromatium purpuratum 984	strain=984	765910	2014/01/03	DOE Joint Genome Institute	NA
GCA_900112475.1	NA	Pragia fontium DSM 5563 = ATCC 49100	strain=DSM 5563	1122977	2016/11/02	DOE - JOINT GENOME INSTITUTE	NA
GCA_002420115.1	NA	Nitrospira sp. UBA5698	UBA5698	1946989	2017/10/03	University of Queensland	NA
GCA_903813985.1	NA	uncultured Gammaproteobacteria bacterium	3411B.bbro_GOM-MK_sox	86473	2021/01/28	MAX PLANCK INSTITUTE FOR MARINE MICROBIOLOGY	NA
GCA_001064745.1	NA	Morococcus cerebrosus	strain=378_NMEN	1056807	2015/07/10	University of Washington	NA
GCA_004525885.1	TFH07066.1	Nitrosomonadales bacterium	das_tool.concoct.138	2026761	2019/03/30	Radboud University Njmegen	NA
GCA_000381665.1	NA	Teredinibacter turnerae T8412	strain=T8412	1056819	2013/04/24	DOE Joint Genome Institute	NA
GCA_018677035.1	NA	Gammaproteobacteria bacterium	HDS-60	1913989	2021/06/02	Monash University	NA
GCA_002341165.1	NA	Shewanellaceae bacterium UBA2521	UBA2521	1953076	2017/09/22	University of Queensland	NA
GCA_902500805.1	NA	uncultured Nitrospira sp.	Nitrospira sp. RBC100	157176	2019/11/07	UNIVERSITY OF WATERLOO	NA
GCA_000239355.1	NA	Cardiobacterium valvarum F0432	strain=F0432	797473	2011/12/21	Genome Sequencing Center (GSC) at Washington University (WashU) School of Medicine	NA
GCA_017984115.1	NA	Pseudomonadales bacterium	Go_SlAct_bin_157	1891229	2021/04/15	Genomic and Applied Microbiology & Goettingen Genomics Laboratory	NA
GCA_009693205.1	NA	Nitrosomonadaceae bacterium	Baikal-deep-G99	2026767	2019/11/22	Evolutionary Genomics Group	NA
GCA_003963245.1	NA	Neisseriaceae bacterium	AWTP1-26	2014784	2018/12/22	University of California, Berkeley	NA
GCA_001063455.1	NA	Morococcus cerebrosus	strain=480_NMEN	1056807	2015/07/10	University of Washington	NA
GCA_004195455.1	RZD31975.1;RZD33606.1	Nitrososphaerota archaeon	Guaymas_96	2026795	2019/02/15	University of Michigan	NA
GCA_003012345.1	NA	Phytohalomonas tamaricis	strain=R4HLG17	2081032	2018/03/20	Chinese Academy of Forestry	NA
GCA_015491735.1	NA	Gammaproteobacteria bacterium	S140_32	1913989	2020/11/16	Portland State University	NA
GCA_002684995.1	NA	Oceanospirillum sp.	CPC24	2021254	2017/10/24	Tara Oceans Consortium	NA
GCA_012927585.1	NA	Glaciimonas sp.	KJS.1	2021635	2020/04/28	Montana State University	NA
GCA_016718265.1	NA	Uliginosibacterium sp.	OdNW_18-Q3-R42-56_MAXAC.029	2052904	2021/01/19	Aalborg University	NA
GCA_002693245.1	NA	Acidiferrobacteraceae bacterium	EAC671	2024893	2017/10/24	Tara Oceans Consortium	NA
GCA_007280895.1	TSA40876.1	Methylococcaceae bacterium	PowLak16_MAG1	1933926	2019/07/22	Dalhousie University	NA
GCA_903819405.1	NA	uncultured Gammaproteobacteria bacterium	2487A.bput_MAR-LOG-Q_sox	86473	2021/01/28	MAX PLANCK INSTITUTE FOR MARINE MICROBIOLOGY	NA
GCA_018422935.1	NA	Klebsiella aerogenes	strain=Survcare325	548	2021/05/20	SurvCARE	NA
GCA_009932555.1	NA	Steroidobacter agaridevorans	strain=SA29-B	2695856	2020/01/09	WFCC-MIRCEN World Data Centre for Microoganisms(WDCM)	NA
GCA_002723335.1	NA	Haliea sp.	SP180	1932666	2017/10/25	Tara Oceans Consortium	NA
GCA_016212095.1	NA	Nitrospirota bacterium	NC_groundwater_1772_Pr3_B-0.1um_56_14	2026887	2020/12/21	Innovative Genomics Institute	NA
GCA_002862985.1	NA	Haliea sp.	Gammapro11	1932666	2018/01/04	Max planck institute for marine microbiology	NA
GCA_017854035.1	NA	Porticoccaceae bacterium	DEBay_Spr30L08_48	2026782	2021/04/08	Clemson University	NA
GCA_015487235.1	NA	Alteromonadaceae bacterium	S012_91	1916082	2020/11/16	Portland State University	NA
GCA_900101825.1	NA	Aquimonas voraii	strain=DSM 16957	265719	2016/10/21	DOE - JOINT GENOME INSTITUTE	NA
GCA_000698785.1	AIC17003.1	Nitrososphaera viennensis EN76	strain=EN76	926571	2014/06/06	University of Vienna	NA
GCA_000711875.1	NA	Andreprevotia chitinilytica DSM 18519	strain=DSM 18519	1120999	2014/06/25	DOE Joint Genome Institute	NA
GCA_000622895.1	NA	Herminiimonas sp. CN	strain=CN	1349818	2014/03/25	Chungbuk National University	NA
GCA_003688415.1	NA	Umboniibacter marinipuniceus	strain=DSM 25080	569599	2018/10/25	DOE Joint Genome Institute	NA
GCA_905478865.1	NA	uncultured SAR86 cluster bacterium	0.2_20180511_Bin_91_1	648174	2021/04/15	MAX PLANCK INSTITUTE FOR MARINE MICROBIOLOGY	NA
GCA_002632325.1	NA	Xanthomonadales bacterium	Ru_enrich_XN	2006849	2017/10/23	radboud university nijmegen	NA
GCA_009898475.1	NAL78002.1	Nitrososphaera sp. AFS	strain=AFS	2301191	2020/01/16	Chinese Academy of Sciences	NA
GCA_002299585.1	NA	Hydrogenovibrio sp. UBA654	UBA654	1946608	2017/09/12	University of Queensland	NA
GCA_007122675.1	NA	Halorhodospira sp.	CSSed162cmA_543	2099679	2019/07/18	Institute for Biodiversity and Ecosystem dynamics, Faculty of Science, University of Amsterdam	NA
GCA_900221025.1	NA	Chromohalobacter canadensis	strain=USBA 855	141389	2017/09/28	DOE - JOINT GENOME INSTITUTE	NA
GCA_016708665.1	NA	Sulfuritalea sp.	Bjer_18-Q3-R1-45_MAXAC.011	2480090	2021/01/19	Aalborg University	NA
GCA_019136375.1	NA	Gammaproteobacteria bacterium	WAS_Bin_22	1913989	2021/07/06	Shandong University	NA
GCA_019236205.1	NA	Gammaproteobacteria bacterium	CP_BE_BS_R2_15	1913989	2021/07/15	The Genomics for Climate Change Research Center (GCCRC)	NA
GCA_017989015.1	NA	Steroidobacteraceae bacterium	Go_SlAct_bin_374	2689616	2021/04/15	Genomic and Applied Microbiology & Goettingen Genomics Laboratory	NA
GCA_002011745.1	NA	Nitrospirae bacterium JdFR-85	JdFR-85	1935146	2017/03/02	University of Hawaii	NA
GCA_018494065.1	NA	Rosenbergiella gaditana	strain=S61	2726987	2021/05/25	Complutense University of Madrid	NA
GCA_018664075.1	NA	Porticoccaceae bacterium	SI075_bin53	2026782	2021/06/02	The University of Melbourne	NA
GCA_004357735.1	TDJ62483.1	Pseudomonadota bacterium	N074bin38	1977087	2019/03/19	Scripps Institution of Oceanography	NA
GCA_018821765.1	NA	Gammaproteobacteria bacterium	Old_saline.mb.15	1913989	2021/06/09	Department of Ecology and Genetics, Limnology and Science for Life Laboratory, Uppsala University	NA
GCA_002205615.1	NA	Roseateles terrae	strain=CCUG 52222	431060	2017/06/22	Northwest A&F University	NA
GCA_000196355.1	ABB74106.1;ABB75616.1;ABB76052.1	Nitrosospira multiformis ATCC 25196	strain=ATCC 25196	323848	2005/11/15	DOE Joint Genome Institute	NA
GCA_003206045.1	NA	Salinicola lusitanus	strain=CR50	1949085	2018/06/11	Universidade de Aveiro	NA
GCA_018053095.1	NA	Thermomonas sp.	Gw_SlDig_bin_294	1971895	2021/04/17	Genomic and Applied Microbiology & Goettingen Genomics Laboratory	NA
GCA_000429565.1	NA	Arsenophonus nasoniae DSM 15247	strain=DSM 15247	1121018	2013/09/05	DOE Joint Genome Institute	NA
GCA_003269055.1	RAR80716.1	Nitrosospira multiformis	strain=Nl15	1231	2018/06/27	DOE Joint Genome Institute	NA
GCA_007713595.1	NA	Sedimenticola thiotaurini	BK-3	1543721	2019/07/30	University of California, Berkeley	NA
GCA_015134375.1	NA	Candidatus Stammera capleta	1	2608262	2020/10/30	Emory University	NA
GCA_019232795.1	NA	Burkholderiaceae bacterium	CP_BE_RX_R2_15	2030806	2021/07/15	The Genomics for Climate Change Research Center (GCCRC)	NA
GCA_017991175.1	NA	Burkholderiaceae bacterium	Gw_SlAct_bin_201	2030806	2021/04/15	Genomic and Applied Microbiology & Goettingen Genomics Laboratory	NA
GCA_018813855.1	NA	Gammaproteobacteria bacterium	Modern_marine.mb.207	1913989	2021/06/09	Department of Ecology and Genetics, Limnology and Science for Life Laboratory, Uppsala University	NA
GCA_014652315.1	NA	Jeongeupia chitinilytica	strain=KCTC 23701	1041641	2020/09/12	WFCC-MIRCEN World Data Centre for Microorganisms (WDCM)	NA
GCA_018669275.1	NA	Nitrosomonadales bacterium	SI073_bin168	2026761	2021/06/02	The University of Melbourne	NA
GCA_007129825.1	NA	Ectothiorhodospiraceae bacterium	CSSed162cmB_121R1	2026737	2019/07/18	Institute for Biodiversity and Ecosystem dynamics, Faculty of Science, University of Amsterdam	NA
GCA_001183865.1	NA	Methylophilus sp. TWE2	strain=TWE2	1662285	2015/07/21	fudan university	NA
GCA_012960055.1	NA	Cycloclasticus sp.	UWMA-0316	2024830	2020/05/04	University of Wisconsin-Madison	NA
GCA_018667075.1	NA	Gammaproteobacteria bacterium	SI072_bin79	1913989	2021/06/02	The University of Melbourne	NA
GCA_018677195.1	NA	Gammaproteobacteria bacterium	LDS-27	1913989	2021/06/02	Monash University	NA
GCA_002163605.1	NA	Tatumella citrea	strain=ATCC 39140	53336	2017/06/02	Chinese Academy of Sciences	NA
GCA_000485905.1	NA	Spiribacter curvatus	strain=UAH-SP71	1335757	2013/10/29	Evolutionary Genomics Group, Universidad Miguel Hernandez, San Juan de Alicante, Spain	NA
GCA_002632025.1	NA	Cycloclasticus sp. ESRF-bin3	ESRF-bin3	2011144	2017/10/23	National Research Council Canada	NA
GCA_016790575.1	NA	Burkholderiaceae bacterium	new MAG-207	2030806	2021/02/01	Micoorganism	NA
GCA_002007425.1	OOO02385.1	Chromatiales bacterium USCg_Taylor	USCg_Taylor	1934255	2017/02/27	Princeton University	Yes
GCA_017851685.1	NA	Gammaproteobacteria bacterium	DEBay_Sum22NL08_75	1913989	2021/04/08	Clemson University	NA
GCA_014884995.1	NA	Spirabiliibacterium pneumoniae	strain=HPA106	221400	2020/10/13	University of Copenhagen	NA
GCA_009796765.1	NA	Paraglaciecola sp. L3A3	strain=L3A3	2686358	2019/12/24	Shandong University	NA
GCA_001982605.1	NA	Alkanindiges hydrocarboniclasticus	strain=H1	1907941	2017/02/01	Kyonggi University	NA
GCA_019140855.1	NA	Tenebrionicola larvae	strain=YMB-R22	2815733	2021/07/06	BioPS Co., Ltd.	NA
GCA_002869585.1	NA	Sedimenticola sp.	BM503	1940285	2018/01/09	University of California, Berkeley	NA
GCA_002433465.1	NA	Salinisphaera sp. UBA6602	UBA6602	1947455	2017/10/04	University of Queensland	NA
GCA_013342985.1	NA	Candidatus Ruthia endofausta	JDF_Ridge	2738852	2020/06/15	University of California Santa Cruz	NA
GCA_905182075.1	NA	uncultured Methylophilaceae bacterium	FRAM18_bin317	239732	2021/02/03	MAX PLANCK INSTITUTE FOR MARINE MICROBIOLOGY	NA
GCA_012270045.1	NA	Luminiphilus sp.	SW22112_bin_6	2590574	2020/04/09	Australian Centre for Ecogenomics	NA
GCA_018700235.1	NA	Thiotrichales bacterium	SI072_bin197	2026796	2021/06/02	The University of Melbourne	NA
GCA_900113275.1	NA	Neptunomonas qingdaonensis	strain=CGMCC 1.10971	1045558	2016/11/02	DOE - JOINT GENOME INSTITUTE	NA
GCA_009697445.1	MSV26789.1	Nitrosarchaeum sp.	Baikal-deep-G181	2026886	2019/11/23	Evolutionary Genomics Group	NA
GCA_001770905.1	OGB13019.1;OGB13554.1	Burkholderiales bacterium RIFCSPLOWO2_02_FULL_67_64		1797564	2016/10/18	Banfield Lab, University of California, Berkeley	NA
GCA_905182045.1	NA	uncultured OM60 clade bacterium	FRAM18_bin290	1118067	2021/02/03	MAX PLANCK INSTITUTE FOR MARINE MICROBIOLOGY	NA
GCA_902776415.1	NA	uncultured Ruminobacter sp.	RUG12170	538947	2020/02/17	THE ROSLIN INSTITUTE	NA
GCA_003402575.1	NA	Mesosutterella multiformis	strain=4NBBH2	2259133	2018/07/13	Microbe Division/ Japan Collection of Microorganisms, RIKEN BioResource Research Center	NA
GCA_019218315.1	NA	Cardiobacteriaceae bacterium TAE3-ERU3	strain=TAE3-ERU3	2856340	2021/07/14	Erciyes University	NA
GCA_018646285.1	MBT3574392.1	Nitrosopumilus sp.	SI034_bin167	2024843	2021/06/02	The University of Melbourne	NA
GCA_001639145.1	NA	Microbulbifer sp. Q7	strain=Q7	1785091	2016/05/01	Ocean University of China	NA
GCA_004421165.1	TFE67098.1;TFE69117.1	Methylacidiphilum fumariolicum	strain=Ice	591154	2019/03/27	University of Bergen	NA
GCA_014202815.1	NA	Glaciimonas immobilis	strain=DSM 23240	728004	2020/08/14	DOE Joint Genome Institute	NA
GCA_015233245.1	NA	Nitrospirota bacterium	nDJH6bin1	2026887	2020/11/04	Institute of Geology and Geophysics, Chinese Academy of Sciences	NA
GCA_003483185.1	NA	Candidatus Competibacteraceae bacterium	UBA10639	2053538	2018/09/06	University of Queensland	NA
GCA_016605335.1	NA	Allofrancisella guangzhouensis	strain=FSC1089	594679	2021/01/11	Northern Arizona University	NA
GCA_013388605.1	NA	Nitrospirota bacterium	L.E.D.9	2026887	2020/07/04	University of British Columbia	NA
GCA_903824395.1	NA	uncultured Curvibacter sp.	MJ-time_bin-3905	326294	2020/07/19	BILS	NA
GCA_900004845.1	NA	Sodalis glossinidius str. 'morsitans'	B4	343509	2016/07/01	CENTRE FOR GENOMIC RESEARCH (CGR)	NA
GCA_015231665.1	NA	Gammaproteobacteria bacterium	nS315bin38	1913989	2020/11/04	Institute of Geology and Geophysics, Chinese Academy of Sciences	NA
GCA_003206585.1	NA	Salinicola sp. CR57	strain=CR57	1949086	2018/06/11	Universidade de Aveiro	NA
GCA_007117525.1	NA	Alkalimonas sp.	CSBr16_14	1872453	2019/07/18	Institute for Biodiversity and Ecosystem dynamics, Faculty of Science, University of Amsterdam	NA
GCA_014841595.1	NA	Oxalobacteraceae sp. CFBP 8761	strain=CFBP8761	2775280	2020/10/04	INRAE	NA
GCA_000962915.1	NA	Xanthomonas albilineans	strain=HVO082	29447	2015/03/25	CIRAD	NA
GCA_000013705.1	NA	Methylobacillus flagellatus KT	strain=KT	265072	2006/04/10	DOE Joint Genome Institute	NA
GCA_014652535.1	NA	Cellvibrio zantedeschiae	strain=KCTC 32239	1237077	2020/09/12	WFCC-MIRCEN World Data Centre for Microorganisms (WDCM)	NA
GCA_003268955.1	RAR90832.1	Nitrosomonas sp. Nm143	strain=Nm143	200123	2018/06/27	DOE Joint Genome Institute	NA
GCA_016712405.1	NA	Cellvibrio sp.	Fred_18-Q3-R57-64_MAXAC.373	1965322	2021/01/19	Aalborg University	NA
GCA_016708465.1	NA	Rhodanobacteraceae bacterium	Bjer_18-Q3-R1-45_MAXAC.099	2052182	2021/01/19	Aalborg University	NA
GCA_001467845.1	NA	Legionella maceachernii	strain=PX-1-G2-E2	466	2015/12/15	Tel Aviv University	NA
GCA_017984755.1	NA	Methyloversatilis sp.	Go_SlAct_bin_233	2569862	2021/04/15	Genomic and Applied Microbiology & Goettingen Genomics Laboratory	NA
GCA_016868035.1	NA	Betaproteobacteria bacterium	K_Offshore_80m_m1_178	1891241	2021/02/11	University of Wisconsin - Madison	NA
GCA_018831185.1	NA	Gammaproteobacteria bacterium	Modern_marine.mb.171	1913989	2021/06/10	Department of Ecology and Genetics, Limnology and Science for Life Laboratory, Uppsala University	NA
GCA_015490565.1	NA	Gammaproteobacteria bacterium	S141_58	1913989	2020/11/16	Portland State University	NA
GCA_900129885.1	NA	Candidimonas bauzanensis	strain=CGMCC 1.10190	658167	2016/12/03	DOE - JOINT GENOME INSTITUTE	NA
GCA_003865015.1	NA	Sulfurisoma sediminicola	strain=BSN1	1381557	2018/10/26	The Institute of Low Temperature Science, Hokkaido University	NA
GCA_016764615.1	NA	Alcanivoracaceae bacterium	NORP260	2024895	2021/01/27	University of Southern California	NA
GCA_012959825.1	HIF54336.1	Methylococcaceae bacterium	UWMA-0327	1933926	2020/05/04	University of Wisconsin-Madison	NA
GCA_018057755.1	NA	Methyloversatilis sp.	Gw_SlAct_bin_352	2569862	2021/04/17	Genomic and Applied Microbiology & Goettingen Genomics Laboratory	NA
GCA_017446355.1	NA	Neisseriaceae bacterium	RGIG3394	2014784	2021/03/19	Nanjing Agricultural University	NA
GCA_002721915.1	NA	Woeseia sp.	SP227	1980636	2017/10/25	Tara Oceans Consortium	NA
GCA_010912705.1	NA	Halochromatium sp.	A10	2049430	2020/02/21	Max Planck Institute for Marine Microbiology	NA
GCA_002704615.1	NA	Cellvibrionales bacterium	MED776	2026722	2017/10/25	Tara Oceans Consortium	NA
GCA_002455075.1	NA	Leptospirillum ferriphilum	UBA6674	178606	2017/10/05	University of Queensland	NA
GCA_015709695.1	NA	Gammaproteobacteria bacterium	H2_PRO1	1913989	2020/12/01	The University of Hong Kong	NA
GCA_014218255.1	NA	Mycoavidus sp. B2-EB	strain=B2-EB	2651972	2020/07/08	Ibaraki University College of Agriculture	NA
GCA_016874565.1	NA	Gammaproteobacteria bacterium	K_DeepCast_35m_m1_077	1913989	2021/02/11	University of Wisconsin - Madison	NA
GCA_019242675.1	NA	Gammaproteobacteria bacterium	CP_BM_RX_28	1913989	2021/07/15	The Genomics for Climate Change Research Center (GCCRC)	NA
GCA_002730815.1	NA	Spongiibacter sp.	NP125	2024860	2017/10/26	Tara Oceans Consortium	NA
GCA_900100485.1	SDI11441.1	Nitrosomonas sp. Nm132	strain=Nm132	1881053	2016/10/21	DOE - JOINT GENOME INSTITUTE	NA
GCA_016719245.1	NA	Uliginosibacterium sp.	Mari_18-Q3-R65-66_BAT3C.310_sub	2052904	2021/01/19	Aalborg University	NA
GCA_001592265.1	NA	Curvibacter delicatus NBRC 14919	strain=NBRC 14919	1349763	2016/03/04	National Institute of Technology and Evaluation	NA
GCA_001995255.1	NA	Thioalkalivibrio halophilus	strain=HL17	252474	2017/02/12	University of Amsterdam	NA
GCA_015664055.1	NA	Nitrospirales bacterium	SZUA-1270	2358460	2020/11/23	The University of Hong Kong	NA
GCA_002839535.1	NA	Nitrospira bacterium HGW-Nitrospira-1	HGW-Nitrospira-1	2013825	2017/12/13	UC Berkeley	NA
GCA_017880705.1	NA	Burkholderiales bacterium	Chersky.9_13	1891238	2021/04/08	KOREA POLAR RESEARCH INSTITUTE	NA
GCA_015665445.1	NA	Gammaproteobacteria bacterium	C15_61_62_4	1913989	2020/11/23	University of Califronia	NA
GCA_011049985.1	NA	Pseudohongiella sp.	HyVt-350	1979412	2020/03/02	The University of Hong Kong	NA
GCA_018401635.1	NA	Thiocapsa sp.	M30B50	2024551	2021/05/19	Academia Sinica	NA
GCA_015491865.1	NA	Gammaproteobacteria bacterium	S140_27	1913989	2020/11/16	Portland State University	NA
GCA_001584165.1	NA	Collimonas arenae	strain=Ter10	279058	2016/03/09	Netherlands Institute of Ecology	NA
GCA_903882725.1	NA	uncultured Simplicispira sp.	Loclat_bin-21007	395605	2020/07/18	BILS	NA
GCA_001443365.1	KRT61609.1	Thaumarchaeota archaeon CSP1-1	CSP1-1	1640512	2015/11/13	DOE Joint Genome Institute	NA
GCA_017853205.1	NA	Gammaproteobacteria bacterium	DEBay_Sum22DG08_100	1913989	2021/04/08	Clemson University	NA
GCA_000754095.2	NA	Acidihalobacter prosperus	strain=DSM 5130	160660	2016/06/22	Fundacion Ciencia & Vida	NA
GCA_004322755.1	NA	Pseudoduganella albidiflava	strain=DSM 17472	321983	2019/03/03	University of Tuebingen	NA
GCA_001457815.1	NA	Vitreoscilla massiliensis	strain=SN6	1689272	2015/11/06	URMITE	NA
GCA_018069485.1	NA	Oleispira antarctica	640_Coassembly_bin.22	188908	2021/04/17	University of Calgary	NA
GCA_000439375.1	NA	Tatumella saanichensis	strain=NML 06-3099	480813	2013/07/23	Public Health Agency of Canada	NA
GCA_016235165.1	NA	Rhodocyclales bacterium	NC_groundwater_1892_Pr3_B-0.1um_64_18	2072421	2020/12/21	Innovative Genomics Institute	NA
GCA_001914545.1	NA	Nitrospirae bacterium 13_2_20CM_62_7		1805275	2016/12/23	Banfield Lab, University of California, Berkeley	NA
GCA_004376055.2	NA	Nitrospirales bacterium LBB_01	strain=LBB_01	2552947	2021/07/20	Research Center of Biotechnology RAS	NA
GCA_000276685.1	NA	Taylorella equigenitalis ATCC 35865	strain=ATCC 35865	743973	2012/07/09	University of Bristol	NA
GCA_014211875.1	NA	Candidatus Nasuia deltocephalinicola	NAS-MSEV	1160784	2020/08/16	Colorado State University	NA
GCA_002074015.1	NA	Candidatus Riesia pediculicola	strain=HHBH	401619	2017/03/29	University of Illinois Urbana-Champaign	NA
GCA_018222785.1	NA	Algicola sp.	P03SST1Cbin.13	1872429	2021/04/30	Ocean University of China	NA
GCA_013817175.1	NA	Methylibium sp.	MGR_bin326	2067992	2020/07/28	Monash University	NA
GCA_009761395.1	NA	Ursidibacter maritimus	strain=Pb43106	1331689	2019/12/17	University of Copenhagen	NA
GCA_013403175.1	NA	Kalamiella piersonii	strain=F3-6B(5)	2364647	2020/07/12	Jet Propulsion Laboratory, California Institute of Technology	NA
GCA_001724505.1	NA	Nitrospira sp. SCN 59-13		1660252	2016/09/13	Banfield Lab, University of California, Berkeley	NA
GCA_018821385.1	NA	Gammaproteobacteria bacterium	Old_saline.mb.163	1913989	2021/06/09	Department of Ecology and Genetics, Limnology and Science for Life Laboratory, Uppsala University	NA
GCA_016213265.1	NA	Burkholderiales bacterium	NC_groundwater_1608_Pr3_B-0.1um_71_17	1891238	2020/12/21	Innovative Genomics Institute	NA
GCA_003333305.1	NA	Candidatus Colwellia aromaticivorans	strain=Bin11-node4	2267621	2018/07/21	Universidade Federal do Rio de Janeiro	NA
GCA_001544975.2	NA	Caballeronia arationis	LMG 29324	1777142	2016/04/20	LM-UGent	NA
GCA_016703325.1	NA	Burkholderiales bacterium	Aved_18-Q3-R54-62_BATAC.321_sub	1891238	2021/01/19	Aalborg University	NA
GCA_001458775.1	CUS38627.1	Candidatus Nitrospira nitrificans	COMA2	1742973	2015/11/17	Univie	NA
GCA_017984815.1	NA	Steroidobacteraceae bacterium	Go_SlAct_bin_267	2689616	2021/04/15	Genomic and Applied Microbiology & Goettingen Genomics Laboratory	NA
GCA_014202705.1	NA	Parapusillimonas granuli	strain=DSM 18079	380911	2020/08/14	DOE Joint Genome Institute	NA
GCA_002401525.1	PCI41929.1;PCI51260.1;PCI52101.1	Moraxellaceae bacterium	NORP120	1889775	2017/09/28	University of Southern California	NA
GCA_900105875.1	SDU37520.1	Nitrosomonas ureae	strain=Nm10	44577	2016/10/22	DOE - JOINT GENOME INSTITUTE	NA
GCA_016711395.1	NA	Propionivibrio sp.	Hade_18-Q3-R52-61_MAXAC.304	2212460	2021/01/19	Aalborg University	NA
GCA_905480255.1	NA	uncultured Woeseiaceae bacterium	3_20180319_Bin_METABAT_86_sub_1	1983305	2021/04/15	MAX PLANCK INSTITUTE FOR MARINE MICROBIOLOGY	NA
GCA_002297645.1	NA	Rhodanobacteraceae bacterium UBA703	UBA703	1953068	2017/09/12	University of Queensland	NA
GCA_002706505.1	NA	Spongiibacter sp.	SAT40	2024860	2017/10/25	Tara Oceans Consortium	NA
GCA_003666345.1	KAF3977708.1	Methylococcales symbiont of Iophon sp. n. MRB-2018	M2	2282319	2018/10/17	Max Planck Institute for Marine Microbiology	NA
GCA_001424785.1	NA	Rhizobacter sp. Root29	strain=Root29	1736511	2015/11/02	Max Planck Institute for Plant Breeding Research	NA
GCA_900299325.1	NA	Nitrospiraceae bacterium	AM_1312	2026770	2020/02/28	Universidade Federal de Sao Carlos - UFSCar	NA
GCA_011391455.1	NA	Nitrospiraceae bacterium	S06.Bin014	2026770	2020/03/17	Sun Yat-sen University	NA
GCA_014197015.1	NA	Niveibacterium umoris	strain=DSM 106739	1193620	2020/08/14	DOE Joint Genome Institute	NA
GCA_005405585.1	NA	Agarivorans sp. Toyoura001	strain=Toyoura001	2283141	2019/04/17	National Institute of Advanced Industrial Science and Technology	NA
GCA_016707425.1	NA	Gammaproteobacteria bacterium	Ega_18-Q3-R5-49_BATAC.239	1913989	2021/01/19	Aalborg University	NA
GCA_903813635.1	NA	uncultured Gammaproteobacteria bacterium	1600F.bazo_MAR-R_sox	86473	2021/01/28	MAX PLANCK INSTITUTE FOR MARINE MICROBIOLOGY	NA
GCA_009377845.1	NA	Nitrospirales bacterium	Dino_bin26	2358460	2019/10/28	Princeton University	NA
GCA_016791345.1	NA	Betaproteobacteria bacterium	new MAG-157	1891241	2021/02/01	Micoorganism	NA
GCA_017998315.1	NA	Propionivibrio sp.	Go_SlPrim_bin_220	2212460	2021/04/15	Genomic and Applied Microbiology & Goettingen Genomics Laboratory	NA
GCA_905480475.1	NA	uncultured Pseudomonadales bacterium	3_20180511_Bin_20180511_Bin_6	332614	2021/04/15	MAX PLANCK INSTITUTE FOR MARINE MICROBIOLOGY	NA
GCA_003367375.1	NA	Gallaecimonas mangrovi	strain=HK-28	2291597	2018/08/08	Zhejiang University	NA
GCA_016201865.1	NA	Nitrospirota bacterium	NC_groundwater_956_Pr1_S-0.2um_57_83	2026887	2020/12/21	Innovative Genomics Institute	NA
GCA_004359955.1	NA	Candidatus Thiosymbion oneisti	CBC2018	589554	2019/03/22	University of Vienna	NA
GCA_018820025.1	NA	Gammaproteobacteria bacterium	Old_saline_planktonic.mb.57	1913989	2021/06/09	Department of Ecology and Genetics, Limnology and Science for Life Laboratory, Uppsala University	NA
GCA_003136595.1	NA	Burkholderiales bacterium	bog_994	1891238	2018/05/18	Australian Centre for Ecogenomics, The University of Queensland	NA
GCA_004363855.1	TDR52220.1	Methylocaldum sp. 0917	strain=0917	2485163	2019/03/22	DOE Joint Genome Institute	NA
GCA_000611875.2	NA	Tatumella sp. UCD-D_suzukii	strain=UCD-D_suzukii	1408192	2014/03/31	UC Davis	NA
GCA_000731785.2	NA	Candidatus Photodesmus katoptron	strain=Akat8	28176	2014/07/18	University of Michigan	NA
GCA_017998495.1	NA	Corallincola sp.	Go_UH_bin_55	2038068	2021/04/15	Genomic and Applied Microbiology & Goettingen Genomics Laboratory	NA
GCA_002721545.1	NA	Nitrosomonadaceae bacterium	SP263	2026767	2017/10/25	Tara Oceans Consortium	NA
GCA_002727995.1	NA	Acidiferrobacter sp.	RS446	1872107	2017/10/26	Tara Oceans Consortium	NA
GCF_019285575.1	WP_010961050.1	Methylococcus capsulatus	strain=IO1	414	2021/07/20	Research Center of Biotechnology RAS	NA
GCA_900100975.1	NA	Methylophilus rhizosphaerae	strain=CBMB127	492660	2016/10/21	DOE - JOINT GENOME INSTITUTE	NA
GCF_000427445.1	WP_084143866.1	Methylocapsa acidiphila B2	strain=B2	395964	2013/07/15	Joint Genome Institute	NA
GCA_017461315.1	NA	Burkholderiaceae bacterium	RGIG4270	2030806	2021/03/19	Nanjing Agricultural University	NA
GCA_002127545.1	NA	Xenorhabdus beddingii	strain=DSM 4764	40578	2017/05/11	Goethe University	NA
GCA_001428145.1	NA	Rhizobacter sp. Root16D2	strain=Root16D2	1736479	2015/11/02	Max Planck Institute for Plant Breeding Research	NA
GCA_003327525.1	NA	Kalamiella piersonii	ISS-IIIF5SW	2364647	2018/07/18	Jet Propulsion Laboratory, California Institute of Technology	NA
GCA_018695715.1	NA	Porticoccaceae bacterium	SI037S4_bin60	2026782	2021/06/02	The University of Melbourne	NA
GCA_019234745.1	NA	Burkholderiales bacterium	CP_BE_RX_24	1891238	2021/07/15	The Genomics for Climate Change Research Center (GCCRC)	NA
GCA_905478635.1	NA	uncultured Arenicella sp.	0.2_20180502_Bin_MAXBIN_123_sub_1	1586337	2021/04/15	MAX PLANCK INSTITUTE FOR MARINE MICROBIOLOGY	NA
GCA_002792475.1	NA	Piscirickettsiaceae bacterium CG_4_10_14_0_2_um_filter_44_336	CG_4_10_14_0_2_um_filter_44_336	1974073	2017/11/16	DOE Joint Genome Institute	NA
GCA_000300075.1	NA	Candidatus Portiera aleyrodidarum BT-B-HRs	strain=BT-B	1206109	2012/09/28	IGSB, Department of Human Genetics	NA
GCA_004346725.1	NA	Phytobacter diazotrophicus	strain=DSM 17806	395631	2019/03/11	DOE Joint Genome Institute	NA
GCA_010028425.1	NDB87550.1	Nitrososphaerota archaeon	WBC_9_1B_215	2026795	2020/01/31	Georgia Institute of Technology	NA
GCA_018697055.1	NA	Gammaproteobacteria bacterium	SI039_bin3	1913989	2021/06/02	The University of Melbourne	NA
GCA_015491935.1	NA	Alteromonadaceae bacterium	S147_8	1916082	2020/11/16	Portland State University	NA
GCA_008039575.1	NA	Zeimonas arvi	strain=CC-CFT501	2498847	2019/08/20	Nation Chung Hsing University	NA
GCA_012965905.1	NA	Nitrospirales bacterium	UWMA-0026	2358460	2020/05/04	University of Wisconsin-Madison	NA
GCA_018663205.1	NA	Acidiferrobacteraceae bacterium	SI074_bin104	2024893	2021/06/02	The University of Melbourne	NA
GCA_008030115.1	TXK97945.1	Methylococcaceae bacterium HT1	strain=HT1	1916061	2019/08/20	Institute of Oceanology, Chinese Academy of Sciences	NA
GCA_000761475.1	NA	Chromohalobacter israelensis	strain=DSM 6768	141390	2014/10/01	The Second Institute of Oceanography, State Oceanic Administration	NA
GCA_005877385.1	TLX89464.1	Nitrososphaerota archaeon	TA_12	2026795	2019/05/28	Jill Banfield's Lab at Berkeley	NA
GCA_003666325.1	KAF3979422.1	Methylococcales symbiont of Iophon sp. n. MRB-2018	M1	2282319	2018/10/17	Max Planck Institute for Marine Microbiology	NA
GCA_017998205.1	NA	Leptothrix sp. (in: b-proteobacteria)	Go_SlAct_bin_78	34030	2021/04/15	Genomic and Applied Microbiology & Goettingen Genomics Laboratory	NA
GCA_011043875.1	NA	Nitrospirota bacterium	HyVt-283	2026887	2020/03/01	The University of Hong Kong	NA
GCA_013141375.1	NOU12909.1	Methylococcaceae bacterium	P-RSF-IL-13	1933926	2020/05/21	Radboud University	Yes
GCA_004293725.1	NA	Curvibacter sp.	PH2015_01D_58_15	1888168	2019/02/22	Jill Banfield's Lab at Berkeley	NA
GCA_014652395.1	NA	Advenella faeciporci	strain=KCTC 23732	797535	2020/09/12	WFCC-MIRCEN World Data Centre for Microorganisms (WDCM)	NA
GCA_004359425.1	NA	Ideonella sp. MAG2	MAG2	2083017	2019/03/21	Northeastern University	NA
GCA_017571465.1	NA	Thiomicrorhabdus sp. 6S2-11	strain=6S2-11	2818442	2021/03/23	Shandong University	NA
GCA_005808825.1	NA	Nitrospiraceae bacterium	F1-80-MAGs049	2026770	2019/05/24	Nanjing Institute of Geography & Limnology, Chinese Academy of Sciences	NA
GCA_900454275.1	NA	Oligella urethralis	strain=NCTC11010	90245	2018/08/01	SC	NA
GCA_003121925.1	NA	Ignatzschineria indica	strain=KCTC 22643	472583	2018/05/12	The University of Hong Kong	NA
GCA_009685195.1	QGM96570.1;QGM98069.1;QGM98961.1	Methylocystis parvus	strain=BRCS2	134	2019/11/21	SBRC Nottingham	NA
GCA_003155565.1	NA	Methylococcaceae bacterium	fen_1218	1933926	2018/05/24	Australian Centre for Ecogenomics, The University of Queensland	NA
GCA_003015185.1	NA	Ahniella affigens	strain=D13	2021234	2018/03/26	Dankook University	NA
GCA_000828815.1	NA	Candidatus Tachikawaea gelatinosa	strain=UwTKB	1410383	2014/09/19	National Institute for Basic Biology	NA
GCA_016867925.1	NA	Betaproteobacteria bacterium	K_Offshore_surface_m1_273	1891241	2021/02/11	University of Wisconsin - Madison	NA
GCA_903919825.1	NA	uncultured Francisellaceae bacterium	I2_bin-038	393692	2020/07/17	BILS	NA
GCA_015492455.1	NA	Gammaproteobacteria bacterium	S146_65	1913989	2020/11/16	Portland State University	NA
GCA_002483055.1	NA	Rhodanobacteraceae bacterium UBA7676	UBA7676	1953069	2017/10/06	University of Queensland	NA
GCA_003226565.1	NA	Parazoarcus communis SWub3 = DSM 12120	strain=SWub3	1121029	2018/06/13	University of California, Davis	NA
GCA_016710135.1	MBK7353822.1	Nitrosomonas sp.	EsbW_18-Q3-R4-48_BAT3C.13	42353	2021/01/19	Aalborg University	NA
GCA_002731975.1	NA	Coxiellaceae bacterium	NP1046	2026727	2017/10/26	Tara Oceans Consortium	NA
GCA_002916785.1	NA	Diaphorobacter sp. LR2014-1	strain=LR2014-1	1933219	2018/02/05	Nanjing Agricultural University	NA
GCA_002749035.1	NA	Cardiobacteriales bacterium	DOLJORAL78_42_5	2044593	2017/11/03	Stanford University School of Medicine	NA
GCA_013140465.1	NOS87496.1	Methylococcaceae bacterium	WB-IL-19	1933926	2020/05/21	Radboud University	Yes
GCA_007475525.1	QDQ42584.1;QDQ42728.1;QDQ42731.1;QDQ43182.1	Methylacidiphilum kamchatkense Kam1	strain=kam1	1202785	2019/07/25	University of Bergen	NA
GCA_013299055.1	NA	Sphaerotilus sp.	bin1.concoct.b11b12b14.030	2093942	2020/06/08	University of Auckland	NA
GCA_004339665.1	NA	Azotobacter chroococcum	strain=DSM 2286	353	2019/03/11	DOE Joint Genome Institute	NA
GCA_013184235.1	NA	Niveibacterium sp. COAC-50	strain=COAC-50	2729384	2020/05/28	Mokwon University, Korea	NA
GCA_018828045.1	NA	Gammaproteobacteria bacterium	OSS_B.mb.48	1913989	2021/06/09	Department of Ecology and Genetics, Limnology and Science for Life Laboratory, Uppsala University	NA
GCA_002884655.1	NA	Oligella urethralis	strain=UMB0345	90245	2018/01/10	Loyola University Chicago	NA
GCA_014763445.1	NA	Gammaproteobacteria bacterium	MY14.009	1913989	2020/09/26	University of Thessaly	NA
GCA_003667185.1	NA	Ketobacter sp.	BinD	2083498	2018/10/18	Shanghai Jiao Tong University	NA
GCA_015233555.1	NA	Nitrospirota bacterium	nDJH14bin5	2026887	2020/11/04	Institute of Geology and Geophysics, Chinese Academy of Sciences	NA
GCA_000018665.1	NA	Delftia acidovorans SPH-1	strain=SPH-1	398578	2007/11/16	US DOE Joint Genome Institute	NA
GCA_013426975.1	NA	Sphaerotilus sulfidivorans	strain=D-501	639200	2020/07/20	Institute of Bioengineering, Research Center of Biotechnology of RAS	NA
GCA_018069525.1	MBQ0798662.1	Porticoccaceae bacterium	640_Coassembly_bin.1	2026782	2021/04/17	University of Calgary	NA
GCF_000746145.1	WP_020158144.1;WP_020159526.1	Methylobacter sp. BBA5.1	strain=BBA5.1	1495064	2014/08/28	DOE Joint Genome Institute	NA
GCA_003241895.1	NA	Xanthomonadaceae bacterium	ULC165bin1	1926873	2018/06/18	ULg	NA
GCA_016653415.1	NA	Thiorhodovibrio winogradskyi	strain=6511	77007	2021/01/16	GEOMAR Helmholtz Centre for Ocean Research Kiel	NA
GCA_001507555.1	NA	Thiomicrospira sp. XS5	strain=XS5	1775636	2016/01/08	Red Sea Research Center, Saudi Arabia	NA
GCA_017848375.1	NA	Hydromonas sp.	HYRC02	1910925	2021/04/08	University of Nebraska-Lincoln	NA
GCA_000020985.1	NA	Thermodesulfovibrio yellowstonii DSM 11347	strain=DSM 11347	289376	2008/09/26	The J. Craig Venter Institute	NA
GCA_014879745.1	NA	Burkholderiaceae bacterium	PR4	2030806	2020/10/12	Northwestern University	NA
GCF_000426245.1	WP_084799991.1	Bradyrhizobium sp. Ai1a-2	strain=Ai1a-2	196490	2013/07/11	DOE Joint Genome Institute	NA
GCA_018006595.1	NA	Propionivibrio sp.	Gw_Inlet_bin_213	2212460	2021/04/16	Genomic and Applied Microbiology & Goettingen Genomics Laboratory	NA
GCA_016837165.1	NA	Cysteiniphilum marinum	strain=19X1-11	2774191	2021/02/08	Guangdong Provincial Hospital of Traditional Chinese Medicine	NA
GCA_002869885.2	THJ14186.1	Nitrospira sp. CG24C	CG24C	1985131	2019/04/22	Technical University of Denmark	NA
GCA_000477435.1	NA	Candidatus Symbiobacter mobilis CR	strain=CR	946483	2013/10/21	The Pennsylvania State University	NA
GCA_018676835.1	NA	Gammaproteobacteria bacterium	IDS-66	1913989	2021/06/02	Monash University	NA
GCA_012272835.1	NA	Spongiibacter thalassae	strain=KMU-166	2721624	2020/04/11	Keimyung University	NA
GCA_003251205.1	NA	Azotobacter beijerinckii	SZUA-532	170623	2018/06/19	Environmental Microbiology Lab	NA
GCA_016706525.1	NA	Betaproteobacteria bacterium	Ejby_18-Q3-R6-50_MAXAC.009	1891241	2021/01/19	Aalborg University	NA
GCA_003599425.1	NA	Nitrospiraceae bacterium	SURF_23	2026770	2018/09/26	University of Southern California	NA
GCA_003246175.1	NA	Nitrospirota bacterium	SZUA-389	2026887	2018/06/18	Environmental Microbiology Lab	NA
GCA_013386425.1	NA	Cedecea sp. P7760	strain=P7760	2726983	2020/07/02	Wageningen University & Research	NA
GCA_018456095.1	NA	Alcaligenaceae bacterium	bin16	2021368	2023/02/03	Stanford University School of Medicine	NA
GCA_016583865.1	NA	Rhodocyclus tenuis	strain=IM 230	1066	2021/01/08	GEOMAR Helmholtz Centre for Ocean Research Kiel	NA
GCA_016415625.1	NA	Shimwellia pseudoproteus	strain=DSM 3038	570012	2020/12/28	ChunLab	NA
GCA_002483365.1	NA	Cellvibrio sp. UBA7661	UBA7661	1946311	2017/10/06	University of Queensland	NA
GCA_014377155.1	NA	Herminiimonas sp.	LF-bin-404	1926289	2020/09/01	Aarhus University	NA
GCA_005116955.1	TKB80534.1	Nitrospira sp.	RSF12	70125	2019/05/02	Technical University of Denmark	NA
GCA_001899235.1	OJY07900.1	Nitrosospira sp. 56-18	56-18	1895901	2016/12/09	Banfield Lab, University of California, Berkeley	NA
GCA_017854455.1	NA	Methylophilaceae bacterium	DEBay_Spr20L08_19	2030816	2021/04/08	Clemson University	NA
GCA_002238605.1	NA	BD2-11 clade cluster bacterium bin43	bin43	1916134	2017/08/01	GEOMAR Helmholtz Centre for Ocean Research Kiel	NA
GCA_002284945.1	NA	Candidatus Dactylopiibacterium carminicum	NFE1	857335	2017/09/01	CCG-UNAM	NA
GCA_903814155.1	NA	uncultured Gammaproteobacteria bacterium	3722CM.bput_MAR-LOG-Q_sox	86473	2021/01/28	MAX PLANCK INSTITUTE FOR MARINE MICROBIOLOGY	NA
GCA_016583935.1	NA	Thiococcus pfennigii	strain=DSM 228	1057	2021/01/08	GEOMAR Helmholtz Centre for Ocean Research Kiel	NA
GCA_017086605.1	NA	Candidatus Nasuia deltocephalinicola	strain=YC	1160784	2021/03/01	genebang	NA
GCA_002084045.1	NA	Candidatus Sedimenticola endophacoides	LUC14_002_19_P1	2548426	2017/04/10	Clemson University	NA
GCA_002721105.1	NA	Acidiferrobacteraceae bacterium	SP295	2024893	2017/10/25	Tara Oceans Consortium	NA
GCA_003755025.1	NA	Diaphorobacter nitroreducens	strain=DSM 15985	164759	2018/11/15	DOE Joint Genome Institute	NA
GCA_013140535.1	NOS82893.1	Nitrospira sp.	WB-IL-16	70125	2020/05/21	Radboud University	Yes
GCA_000312045.1	NA	Noviherbaspirillum massiliense JC206	strain=JC206	1095769	2012/08/16	URMITE CNRS UMR 6236 IRD 198	NA
GCA_014378125.1	NA	Vitreoscilla sp.	LF-bin-21	60	2020/09/01	Aarhus University	NA
GCA_002684095.1	NA	Haliea sp.	CPC42	1932666	2017/10/24	Tara Oceans Consortium	NA
GCA_016202605.1	NA	Betaproteobacteria bacterium	NC_groundwater_1278_Ag_S-0.2um_63_71	1891241	2020/12/21	Innovative Genomics Institute	NA
GCA_002788795.1	NA	Piscirickettsiaceae bacterium CG_4_9_14_0_2_um_filter_44_546	CG_4_9_14_0_2_um_filter_44_546	1974077	2017/11/16	DOE Joint Genome Institute	NA
GCA_900543125.1	NA	uncultured Succinivibrionaceae bacterium	UMGS528	538960	2019/01/29	EBI	NA
GCA_018780415.1	NA	Paucibacter sp.	MAG_41	1904253	2021/06/08	Friedrich Schiller University Jena	NA
GCA_016717705.1	NA	Rhodanobacteraceae bacterium	Rand_18-Q3-R56-63_BATAC.88	2052182	2021/01/19	Aalborg University	NA
GCA_016177875.1	NA	Burkholderiales bacterium	NC_groundwater_71_Ag_B-0.1um_55_24	1891238	2020/12/21	Innovative Genomics Institute	NA
GCA_905210685.1	NA	Enterobacteriaceae bacterium	ERR260238-bin.15	1849603	2021/02/04	EMG	NA
GCA_002719515.1	NA	Haliea sp.	SP302	1932666	2017/10/25	Tara Oceans Consortium	NA
GCA_001281385.1	NA	Candidatus Pseudothioglobus singularis PS1	strain=PS1	1125411	2015/09/14	University of Washington	NA
GCA_000422425.1	NA	Oceanospirillum beijerinckii DSM 7166	strain=DSM 7166	1122616	2013/07/11	DOE Joint Genome Institute	NA
GCA_001597735.1	NA	Neptuniibacter pectenicola	strain=LFT 1.8	1806669	2016/03/25	Universidad de Santiago de Compostela	NA
GCA_000420325.1	NA	Spongiibacter tropicus DSM 19543	strain=DSM 19543	1123279	2013/07/09	DOE Joint Genome Institute	NA
GCA_000422345.1	NA	Spongiibacter marinus DSM 19753	strain=DSM 19753	1122224	2013/07/11	DOE Joint Genome Institute	NA
GCA_000526715.1	NA	Hydrogenovibrio kuenenii DSM 12350	strain=DSM 12350	1168067	2014/01/14	DOE Joint Genome Institute	NA
GCA_016178805.1	NA	Burkholderiales bacterium	NC_groundwater_21_Pr7_B-0.1um_50_6	1891238	2020/12/21	Innovative Genomics Institute	NA
GCA_004293565.1	NA	Curvibacter sp.	PH2015_06S_60_13	1888168	2019/02/22	Jill Banfield's Lab at Berkeley	NA
GCA_903846425.1	NA	uncultured Noviherbaspirillum sp.	Erken-D7_bin-0308	1636081	2020/07/18	BILS	NA
GCA_001481285.1	NA	Tepidimonas taiwanensis	strain=MB2	307486	2015/12/22	IISER Bhopal	NA
GCA_016177805.1	NA	Rhodocyclales bacterium	NC_groundwater_73_Ag_B-0.1um_65_20	2072421	2020/12/21	Innovative Genomics Institute	NA
GCA_016208965.1	NA	Nitrospirota bacterium	NC_groundwater_1504_Pr4_B-0.1um_40_11	2026887	2020/12/21	Innovative Genomics Institute	NA
GCA_015134695.1	NA	Candidatus Stammera capleta	1	2608262	2020/10/30	Emory University	NA
GCA_000287295.1	NA	Candidatus Carsonella ruddii HT isolate Thao2000	Thao2000	1202539	2012/08/13	Yale University	NA
GCA_000757785.1	NA	Pluralibacter gergoviae	strain=FB2	61647	2014/09/25	University of Malaya	NA
GCA_002454655.1	NA	Methylophilus sp. UBA6697	UBA6697	1946902	2017/10/05	University of Queensland	NA
GCA_017992095.1	NA	Azonexus sp.	Go_SlAct_bin_516	1872668	2021/04/15	Genomic and Applied Microbiology & Goettingen Genomics Laboratory	NA
GCA_016207905.1	NA	Nitrospirota bacterium	NC_groundwater_1557_Pr4_S-0.65um_43_18	2026887	2020/12/21	Innovative Genomics Institute	NA
GCA_011090395.1	NGZ61030.1	Nitrospira sp. LK265	LK265	2039810	2020/03/09	The University of Hong Kong	Yes
GCA_012036375.1	NA	Brachymonas sp.	CRU_1_3	1936292	2020/04/06	University of Wisconsin, Madison	NA
GCA_018607585.1	NA	SAR92 clade bacterium	HE327_NSB079	2315479	2021/06/01	Institute of Microbiology and Genetics	NA
GCA_903824575.1	NA	uncultured Methylobacillus sp.	A14_bin-1995	281697	2020/07/19	BILS	NA
GCA_008973715.1	NA	Nitrincola schmidtii	strain=NCAIM B.02626	1730894	2019/10/11	Institute of Oceanology, Chinese Academy of Sciences	NA
GCA_018698585.1	NA	Methylococcales bacterium	SI072_bin101	2304002	2021/06/02	The University of Melbourne	NA
GCA_018653545.1	NA	Acidiferrobacteraceae bacterium	SI047_bin75	2024893	2021/06/02	The University of Melbourne	NA
GCA_018898955.1	NA	Gammaproteobacteria bacterium	KR11_S3.mb.55	1913989	2021/06/16	Department of Ecology and Genetics, Limnology and Science for Life Laboratory, Uppsala University	NA
GCA_018815275.1	NA	Gammaproteobacteria bacterium	MMS_B.mb.1	1913989	2021/06/09	Department of Ecology and Genetics, Limnology and Science for Life Laboratory, Uppsala University	NA
GCA_017989965.1	NA	Sulfuritalea sp.	Go_Eff_bin_204	2480090	2021/04/15	Genomic and Applied Microbiology & Goettingen Genomics Laboratory	NA
GCA_007681265.1	NA	Mixta calida	strain=DE0300	665913	2019/07/30	BGI	NA
GCA_011927625.1	NA	Paenalcaligenes hominis	strain=DSM 26613	643674	2020/04/02	DOE Joint Genome Institute	NA
GCA_013911135.1	MBA4719077.1	Nitrosopumilus sp.	HM_N	2024843	2020/07/29	Max Planck Institute for Marine Microbiology	NA
GCA_003293895.1	NA	Taylorella equigenitalis	strain=210217RC10635	29575	2018/07/09	Friedrich-Loeffler-Institut	NA
GCA_002862465.1	NA	Haliea sp.	Gammapro6	1932666	2018/01/04	Max planck institute for marine microbiology	NA
GCA_016218315.1	MBI5615513.1	Gammaproteobacteria bacterium	NC_groundwater_1695_Pr3_B-0.1um_68_41	1913989	2020/12/21	Innovative Genomics Institute	NA
GCA_003718685.1	NA	Marichromatium sp. AB31	strain=AB31	2483362	2018/11/07	Department of Biology, Washington University in St. Louis	NA
GCA_017986285.1	NA	Leptothrix sp. (in: b-proteobacteria)	Gw_SlAct_bin_346	34030	2021/04/15	Genomic and Applied Microbiology & Goettingen Genomics Laboratory	NA
GCA_015663895.1	HIO32672.1	Candidatus Nitrosopelagicus sp.	SZUA-1291	2026808	2020/11/23	The University of Hong Kong	NA
GCA_017854045.1	NA	Pseudomonadales bacterium	DEBay_Spr30L08_49	1891229	2021/04/08	Clemson University	NA
GCA_001753245.1	NA	Acidihalobacter yilgarnensis	strain=F5	2819280	2016/10/06	Curtin University	NA
GCA_016838785.1	KAG2478776.1	Nitrosopumilales archaeon	NPMR_NP_theta_3	2026768	2021/02/09	University of Bergen	NA
GCA_001708955.1	NA	Candidatus Thiodiazotropha endoloripes	G_C	1818881	2016/08/23	University of Vienna	NA
GCA_013155545.1	NA	Caenimonas soli	strain=S4	2735555	2020/05/24	Kyonggi University	NA
GCA_000710775.1	NA	Endozoicomonas elysicola	strain=DSM 22380	305900	2014/06/23	Woods Hole Oceanographic Institution	NA
GCA_011392765.1	NA	Candidatus Thiosymbion ectosymbiont of Catanema sp. Cochon2018	Cochon2018-1	2696485	2020/03/17	University of Vienna	NA
GCA_018970545.1	NA	Betaproteobacteria bacterium	REEB434	1891241	2021/06/21	Sun Yat-sen University	NA
GCA_018606785.1	NA	Candidatus Magnetobacterium sp. XYR	XYR	2821137	2021/06/01	Institute of Geology and Geophysics, Chinese Academy of Sciences	NA
GCA_000299235.1	NA	Leptospirillum ferriphilum ML-04	strain=ML-04	1048260	2012/09/25	State Key Lab of Microbial Technology, Shandong University, Jinan, China	NA
GCA_900460215.1	NA	Suttonella indologenes	strain=NCTC10717	13276	2018/08/01	SC	NA
GCA_018969845.1	NA	Xanthomonadaceae bacterium	REEB47	1926873	2021/06/21	Sun Yat-sen University	NA
GCA_016936875.1	NA	Burkholderiaceae bacterium	ZodW_Metabat.308	2030806	2021/02/24	Oklahoma State University	NA
GCF_018129705.1	WP_211376018.1	Bradyrhizobium diazoefficiens	strain=SZCCT0122	1355477	2021/04/22	The Chinese University of Hong Kong	NA
GCA_019148575.1	NA	Tenebrionicola larvae	strain=YMB-R21	2815733	2021/07/06	BioPS Co., Ltd.	NA
GCA_018257495.1	NA	Tatumella sp. JGM16	strain=JGM16	2799798	2021/05/04	Cornell University	NA
GCA_002188465.1	NA	Pigmentiphaga sp. NML080357	strain=NML080357	2008675	2017/06/09	Public Health Agency of Canada	NA
GCF_000746085.1	WP_084572913.1	Methylocapsa aurea	strain=KYG	663610	2014/08/28	DOE Joint Genome Institute	NA
GCA_018650005.1	NA	Gammaproteobacteria bacterium	SI053_bin5	1913989	2021/06/02	The University of Melbourne	NA
GCA_008017145.1	NA	Neisseriales bacterium	Bin_44_1	2053582	2019/08/19	Colorado School of Mines	NA
GCA_003506255.1	NA	Pseudohongiella sp.	UBA11603	1979412	2018/09/07	University of Queensland	NA
GCA_015654745.1	NA	Enterobacterales bacterium	bin_314	1993870	2020/11/23	Czech Academy of Science	NA
GCA_016106535.1	NA	Candidatus Nitrotoga sp.	ON33M_5M_MetaBAT2_032	2022770	2020/12/17	University of Chicago	NA
GCA_015904045.1	MBH0190828.1	Nitrospira sp.	YR-LS	70125	2020/12/09	College of Environmental Sciences and Engineering	NA
GCA_903814075.1	NA	uncultured Gammaproteobacteria bacterium	3411G.bbro_GOM-TY_sox	86473	2021/01/28	MAX PLANCK INSTITUTE FOR MARINE MICROBIOLOGY	NA
GCA_002261065.1	NA	Zooshikella ganghwensis	strain=VG4	202772	2017/08/21	King Abdullah University of Science and Technology	NA
GCA_015075545.1	NA	Ideonella sp.	H3_PRO2	1929293	2020/10/29	The University of Hong Kong	NA
GCA_004361795.1	NA	Herminiimonas fonticola	strain=DSM 18555	303380	2019/03/22	DOE Joint Genome Institute	NA
GCA_001276415.1	NA	Pluralibacter gergoviae	strain=C3	61647	2015/08/31	University of Queensland	NA
GCA_002206635.1	NA	Polynucleobacter aenigmaticus	strain=MWH-K35W1	1743164	2017/06/23	University of Innsbruck	NA
GCA_015904125.1	MBH0181111.1;MBH0181332.1	Nitrospira sp.	YR-XLD	70125	2020/12/09	College of Environmental Sciences and Engineering	NA
GCA_004299305.1	TAN70530.1	Methylobacter sp.	DP16D_bin.19	2051955	2019/02/25	University of Oklahoma	NA
GCA_014841995.1	NA	Oxalobacteraceae sp. CFBP 8753	strain=CFBP8753	2775299	2020/10/04	INRAE	NA
GCA_014489845.1	NA	Frischella japonica	strain=Ac13	2741544	2020/09/06	AIST (National Institute of Advanced Industrial Science and Technology)	NA
GCA_903813785.1	NA	uncultured Gammaproteobacteria bacterium	1712J.bbro_GOM-MC853_sox	86473	2021/01/28	MAX PLANCK INSTITUTE FOR MARINE MICROBIOLOGY	NA
GCA_902768835.1	NA	uncultured Sutterellaceae bacterium	RUG11405	1229253	2020/02/15	THE ROSLIN INSTITUTE	NA
GCA_002252195.1	NA	Wohlfahrtiimonas chitiniclastica	strain=F9188	400946	2017/08/15	Centers for Disease Control and Prevention	NA
GCA_016219645.1	MBI5317252.1	Nitrospirota bacterium	NC_groundwater_1886_Pr3_B-0.1um_56_60	2026887	2020/12/21	Innovative Genomics Institute	NA
GCA_018899205.1	NA	Gammaproteobacteria bacterium	KR11_S3.mb.44	1913989	2021/06/16	Department of Ecology and Genetics, Limnology and Science for Life Laboratory, Uppsala University	NA
GCA_003134595.1	NA	Gallionella sp.	palsa_995	2052161	2018/05/18	Australian Centre for Ecogenomics, The University of Queensland	NA
GCA_018002775.1	NA	Vitreoscilla sp.	Go_Eff_bin_141	60	2021/04/16	Genomic and Applied Microbiology & Goettingen Genomics Laboratory	NA
GCA_004346685.1	NA	Sulfurirhabdus autotrophica	strain=DSM 100309	1706046	2019/03/11	DOE Joint Genome Institute	NA
GCA_003121845.1	NA	Ignatzschineria ureiclastica	strain=KCTC 22644	472582	2018/05/12	The University of Hong Kong	NA
GCA_013350005.1	NUJ80608.1	Methylocystis silviterrae	strain=FS	2743612	2020/06/16	Research Center of Biotechnology RAS	NA
GCA_018672485.1	NA	Betaproteobacteria bacterium	SI037_bin187	1891241	2021/06/02	The University of Melbourne	NA
GCA_002280155.1	NA	Alishewanella sp. 32-51-5	32-51-5	1970315	2017/08/16	None	NA
GCA_007124875.1	NA	Ectothiorhodospiraceae bacterium	CSSed162cmB_577	2026737	2019/07/18	Institute for Biodiversity and Ecosystem dynamics, Faculty of Science, University of Amsterdam	NA
GCA_004005935.1	NA	Neptunomonas marina	strain=HPM-16	1815562	2019/01/08	National Kaohsiung University of Science and Technology	NA
GCA_018655135.1	MBT3862059.1	Nitrosopumilus sp.	SI054_bin42	2024843	2021/06/02	The University of Melbourne	NA
GCA_018222805.1	NA	Vibrionaceae bacterium	P03SST1Cbin.14	1889773	2021/04/30	Ocean University of China	NA
GCA_002405315.1	NA	Gallionella sp. UBA4666	UBA4666	1946563	2017/09/28	University of Queensland	NA
GCA_014377105.1	NA	Rhizobacter sp.	LF-bin-413	1909292	2020/09/01	Aarhus University	NA
GCA_016201805.1	NA	Nitrospirota bacterium	NC_groundwater_957_Pr1_S-0.2um_61_41	2026887	2020/12/21	Innovative Genomics Institute	NA
GCA_903819245.1	NA	uncultured Gammaproteobacteria bacterium	2487B.bput_MAR-LOG-Q_sox	86473	2021/01/28	MAX PLANCK INSTITUTE FOR MARINE MICROBIOLOGY	NA
GCA_010027455.1	NDC61344.1	Betaproteobacteria bacterium	WB9_2_268	1891241	2020/01/31	Georgia Institute of Technology	Yes
GCA_015075165.1	NA	Ideonella sp.	H5_PRO6	1929293	2020/10/29	The University of Hong Kong	NA
GCA_019090565.1	MBV1871991.1	Gammaproteobacteria bacterium	DC_out226	1913989	2021/07/01	National Research Council Canada	NA
GCA_016721505.1	NA	Rhodocyclaceae bacterium	Skiv_18-Q3-R9-52_BATAC.289	1898103	2021/01/19	Aalborg University	NA
GCA_001056285.1	NA	Oligella urethralis	strain=303_AMIM	90245	2015/07/10	University of Washington	NA
GCA_018647895.1	NA	Halieaceae bacterium	SI034_bin102	2026743	2021/06/02	The University of Melbourne	NA
GCA_012840265.1	NA	Thermodesulfovibrio thiophilus	AS04akNAM_131	340095	2020/04/25	Technical University of Denmark	NA
GCA_016721925.1	NA	Betaproteobacteria bacterium	Skiv_18-Q3-R9-52_BAT3C.176	1891241	2021/01/19	Aalborg University	NA
GCA_018696935.1	NA	Gammaproteobacteria bacterium	SI039_bin28	1913989	2021/06/02	The University of Melbourne	NA
GCA_009927345.1	NBY21532.1	Gammaproteobacteria bacterium	LLD_104	1913989	2020/01/23	Georgia Institute of Technology	NA
GCA_001051235.2	NA	Candidatus Competibacter denitrificans Run_A_D11	strain=Run_A_D11	1400863	2014/03/05	Department of Biotechnology, Chemistry and Environmental Engineering, Aalborg University	NA
GCA_014652775.1	NA	Thermomonas carbonis	strain=KCTC 42013	1463158	2020/09/12	WFCC-MIRCEN World Data Centre for Microorganisms (WDCM)	NA
GCA_900111165.1	SER65150.1	Nitrosomonas sp. Nm51	strain=Nm51	133720	2016/10/31	DOE - JOINT GENOME INSTITUTE	NA
GCA_003601925.1	NA	Buttiauxella izardii	strain=CCUG 35510	82991	2018/10/01	University of Gothenburg - CCUG	NA
GCA_002953135.1	AUW60608.1	Sphingobium sp. SCG-1	strain=SCG-1	2072936	2018/02/01	California Institute of Technology	NA
GCA_018657645.1	NA	Halieaceae bacterium	SI047_bin19	2026743	2021/06/02	The University of Melbourne	NA
GCA_016717765.1	NA	Betaproteobacteria bacterium	Rand_18-Q3-R56-63_BATAC.193	1891241	2021/01/19	Aalborg University	NA
GCA_004321915.1	NA	Nitrospirota bacterium	DP16D_bin.35	2026887	2019/02/25	University of Oklahoma	NA
GCA_014762745.1	NA	Kangiella sp.	Bin_2	1920245	2020/09/25	UFRJ	NA
GCA_007197755.1	NA	Ferrovibrio terrae	strain=K5	2594003	2019/07/21	Jeju National University	Yes
GCA_018828435.1	NA	Gammaproteobacteria bacterium	OSS_A.mb.36	1913989	2021/06/09	Department of Ecology and Genetics, Limnology and Science for Life Laboratory, Uppsala University	NA
GCA_002706265.1	MAY26599.1;MAY26629.1	Polycyclovorans sp.	SAT60	2024852	2017/10/25	Tara Oceans Consortium	NA
GCA_011774755.1	NIP62137.1	Nitrosopumilaceae archaeon	KS3-K007	2202732	2020/03/30	Maharaja Krishnakumarsinhji Bhavnagar University	NA
GCA_000600005.1	NA	Snodgrassella alvi wkB2	strain=wkB2	1196094	2014/03/25	Yale University	NA
GCA_016704695.1	NA	Rhodanobacteraceae bacterium	AalW_18-Q3-R10-53_BAT3C.243	2052182	2021/01/19	Aalborg University	NA
GCA_000317515.1	NA	Allocoleopsis franciscana PCC 7113	strain=PCC 7113	1173027	2012/12/06	JGI	Yes
GCA_004327955.1	NA	Azotobacter chroococcum	strain=P204	353	2019/03/05	Institute of Soil Science, Chinese Academy of Sciences	NA
GCA_002010755.1	NA	Nitrospirae bacterium JdFR-87	JdFR-87	1935148	2017/03/02	University of Hawaii	NA
GCA_016779285.1	NA	SAR86 cluster bacterium	BS301-5m-G77	2030880	2021/02/01	Evolutionary Genomics Group	NA
GCA_018682635.1	NA	Nitrogeniibacter aestuarii	strain=ZN11-R3-1	2815343	2021/06/02	Quanzhou Normal University	NA
GCA_018671915.1	NA	Gammaproteobacteria bacterium	SI037_bin21	1913989	2021/06/02	The University of Melbourne	NA
GCA_017655215.1	NA	Marichromatium sp.	SM2_Orange-Green2	2250209	2021/03/31	Bellevue University	NA
GCA_018734325.1	QWF70631.1;QWF71931.1	Methylomonas paludis	strain=S2AM	1173101	2021/06/07	Tampere University	NA
GCA_000429505.1	NA	Aliagarivorans taiwanensis DSM 22990	strain=DSM 22990	1120970	2013/07/15	DOE Joint Genome Institute	NA
GCA_000745005.1	NA	Luteibacter sp. 9135	strain=9135	1500893	2014/08/28	DOE Joint Genome Institute	NA
GCA_002083815.1	NA	Candidatus Sericytochromatia bacterium GL2-53 LSPB_72	GL2-53 LSPB_72	1919281	2017/04/10	University of Queensland	Yes
GCA_905478785.1	NA	uncultured Pseudomonadales bacterium	0.2_20180508_Bin_91_sub_1	332614	2021/04/15	MAX PLANCK INSTITUTE FOR MARINE MICROBIOLOGY	NA
GCA_018825905.1	NA	Gammaproteobacteria bacterium	Undefined_mixed_planktonic.mb.64	1913989	2021/06/09	Department of Ecology and Genetics, Limnology and Science for Life Laboratory, Uppsala University	NA
GCA_011742555.1	NA	Luteibacter jiangsuensis	strain=CGMCC 1.10133	637577	2020/03/24	Third Institute of Oceanography, Ministry of Natural Resources.	NA
GCA_003532895.1	NA	Planctomycetota bacterium	UBA8742	2026780	2018/09/07	University of Queensland	Yes
GCA_002930615.1	NA	Caldimonas caldifontis	strain=BCRC 80649	1452508	2018/02/17	Zhejiang Academy of Agricultural Sciences	NA
GCA_013816325.1	MBA3697063.1	Methylotenera sp.	MGR_bin363	2051956	2020/07/28	Monash University	NA
GCA_001805045.1	NA	Nitrospirae bacterium GWC1_57_7		1801693	2016/10/20	Banfield Lab, University of California, Berkeley	NA
GCA_003201205.1	NA	Sinimarinibacterium flocculans	strain=DSM 104150	985250	2018/06/07	DOE Joint Genome Institute	NA
GCA_903814095.1	NA	uncultured Gammaproteobacteria bacterium	3411M.bbro_GOM-CH_sox	86473	2021/01/28	MAX PLANCK INSTITUTE FOR MARINE MICROBIOLOGY	NA
GCA_018660595.1	NA	Nitrosomonadales bacterium	SI074_bin82	2026761	2021/06/02	The University of Melbourne	NA
GCA_009734265.1	NA	Guyparkeria halophila	strain=sp2	47960	2019/12/09	chinese academy of sciences	NA
GCA_018815765.1	NA	Gammaproteobacteria bacterium	MM_PW_MetaG.mb.44	1913989	2021/06/09	Department of Ecology and Genetics, Limnology and Science for Life Laboratory, Uppsala University	NA
GCA_016212685.1	NA	Nitrospirota bacterium	NC_groundwater_1709_Pr3_B-0.1um_46_8	2026887	2020/12/21	Innovative Genomics Institute	NA
GCA_903915305.1	NA	uncultured Methylococcales bacterium	Day2-3_bin-537	363180	2020/07/18	BILS	NA
GCA_016873905.1	NA	Betaproteobacteria bacterium	K_DeepCast_150m_m2_250	1891241	2021/02/11	University of Wisconsin - Madison	NA
GCA_003633775.1	NA	Kushneria sinocarnis	strain=DSM 23229	595502	2018/10/11	DOE Joint Genome Institute	NA
GCA_002111595.1	NA	Lonsdalea britannica	strain=LMG 26267	1082704	2017/04/27	Research Institute of Forest Ecology Environment and Protection	NA
GCA_018659155.1	NA	Cellvibrionales bacterium	SI075_bin149	2026722	2021/06/02	The University of Melbourne	NA
GCA_000964065.1	NA	Aquitalea magnusonii	strain=SM6	332411	2015/03/27	University of Malaya	NA
GCA_014652155.1	NA	Psychrosphaera saromensis	strain=KCTC 23240	716813	2020/09/12	WFCC-MIRCEN World Data Centre for Microorganisms (WDCM)	NA
GCA_018676755.1	NA	Gammaproteobacteria bacterium	SI037_bin148	1913989	2021/06/02	The University of Melbourne	NA
GCA_016717785.1	NA	Gammaproteobacteria bacterium	Rand_18-Q3-R56-63_BATAC.255	1913989	2021/01/19	Aalborg University	NA
GCA_903952655.1	NA	uncultured Francisellaceae bacterium	C-4_bin-035	393692	2020/07/17	BILS	NA
GCA_002401775.2	NA	Ectothiorhodospiraceae bacterium	NORP100	2026737	2021/01/24	University of Southern California	NA
GCA_003570885.1	NA	Simplicispira hankyongi	strain=NY-02	2315688	2018/09/14	Hankyong National University	NA
GCA_004421195.1	TFE76353.1;TFE77364.1	Methylacidiphilum fumariolicum	strain=Fur	591154	2019/03/27	University of Bergen	NA
GCA_003576955.1	NA	Nitrospira sp.	NOB	70125	2018/09/19	Peking University	Yes
GCA_003050965.1	PTR14230.1	Nitrosospira sp. Nsp2	strain=Nsp2	136548	2018/04/13	DOE Joint Genome Institute	NA
GCA_009594855.1	NA	Nitrospira sp.	MAG_275	70125	2019/11/05	Northeastern University	NA
GCA_013791665.1	NA	Nitrospirota bacterium	01_170	2026887	2020/07/28	Ecole Polytechnique Federale de Lausanne (EPFL)	NA
GCA_017744175.1	NA	Thalassotalea sp. G20_0	strain=G20_0	2821093	2021/04/04	University of Konstanz	NA
GCA_014651515.1	NA	Arenicella chitinivorans	strain=KCTC 12711	1329800	2020/09/12	WFCC-MIRCEN World Data Centre for Microorganisms (WDCM)	NA
GCA_000212335.1	NA	Glaciecola sp. 4H-3-7+YE-5	strain=4H-3-7+YE-5	983545	2011/05/05	US DOE Joint Genome Institute	NA
GCA_006964055.1	NA	Jinshanibacter zhutongyuii	strain=CF-917	2498113	2019/07/12	Chinese Center for Disease Control and Prevention	NA
GCA_006226665.1	NA	Vibrionaceae bacterium	M1201	1889773	2019/06/10	Shantou University	NA
GCA_018673035.1	NA	Porticoccaceae bacterium	SI037_bin133	2026782	2021/06/02	The University of Melbourne	NA
GCA_019188755.1	NA	Ursidibacter maritimus	strain=Pb43108	1331689	2021/07/09	University of Copenhagen	NA
GCA_015494435.1	NA	Thiotrichaceae bacterium	S144_19	2030882	2020/11/16	Portland State University	NA
GCA_018263495.1	MBS1260065.1	Nitrososphaerota archaeon	SuakinDeep_MAG47_3	2026795	2021/05/04	KAUST	NA
GCA_002898655.1	GBC73613.1	archaeon HR04	HRbin04	2035440	2017/12/04	Japan Agency for Marine-Earth Science and Technology	NA
GCA_017646335.1	NA	Burkholderiaceae bacterium	RGIG9933	2030806	2021/03/30	Nanjing Agricultural University	NA
GCA_003153155.1	NA	Gallionella sp.	palsa_1007	2052161	2018/05/24	Australian Centre for Ecogenomics, The University of Queensland	NA
GCA_900177785.1	NA	Cedecea sp. NFIX57	strain=NFIX57	1566286	2017/04/20	DOE - JOINT GENOME INSTITUTE	NA
GCA_003111645.1	NA	Parazoarcus communis	strain=TSPY31	41977	2018/05/10	Gyeongbuk Institute for Marine Bioindustry(GIMB)	NA
GCA_016777025.1	NA	Gammaproteobacteria bacterium	BS30m-G44	1913989	2021/02/01	Evolutionary Genomics Group	NA
GCA_004322395.1	TAK60560.1;TAK63562.1	Methylobacter sp.	FW305_bin.9	2051955	2019/02/25	University of Oklahoma	NA
GCA_018434745.1	NA	Burkholderiaceae bacterium	SL3-B20	2030806	2021/05/21	University of California, Berkeley	NA
GCA_018815325.1	NA	Gammaproteobacteria bacterium	MMS_B.mb.9	1913989	2021/06/09	Department of Ecology and Genetics, Limnology and Science for Life Laboratory, Uppsala University	NA
GCA_000285635.1	NA	Mitsuaria sp. H24L5A	strain=H24L5A	557855	2011/10/31	The Ohio State Univeristy	NA
GCA_903813855.1	NA	uncultured Gammaproteobacteria bacterium	2487D.bput_MAR-SEM_sox	86473	2021/01/28	MAX PLANCK INSTITUTE FOR MARINE MICROBIOLOGY	NA
GCA_016709885.1	NA	Betaproteobacteria bacterium	EsbW_18-Q3-R4-48_BAT3C.485	1891241	2021/01/19	Aalborg University	NA
GCA_003208215.1	NA	Marinomonas alcarazii	strain=CECT 7730	491949	2018/06/12	DOE Joint Genome Institute	NA
GCA_002306875.1	NA	Spongiibacter sp. UBA1325	UBA1325	1947543	2017/09/15	University of Queensland	NA
GCA_016429115.1	NA	Aquitalea sp. ASV15	strain=ASV15	2795104	2020/12/28	Massachusetts Institute of Technology	NA
GCA_001873295.1	NA	Nitrospirae bacterium CG2_30_70_394	CG2_30_70_394	1805279	2016/11/09	Banfield Lab, University of California, Berkeley	NA
GCA_018667955.1	NA	Acidiferrobacteraceae bacterium	SI072_bin16	2024893	2021/06/02	The University of Melbourne	NA
GCA_903813465.1	NA	uncultured Gammaproteobacteria bacterium	2769E.sox2.bhec_GOM-CH_sox2	86473	2021/01/28	MAX PLANCK INSTITUTE FOR MARINE MICROBIOLOGY	NA
GCA_003217575.1	NA	Xylophilus ampelinus	strain=CECT 7646	54067	2018/06/12	DOE Joint Genome Institute	NA
GCA_018524365.1	NA	Denitromonas sp. IR12	strain=IR12	2795389	2021/05/26	University of California, Berkeley	NA
GCA_018906685.1	NA	Cedecea davisae	strain=2	158484	2021/06/16	Center for Laboratory Medicine	NA
GCA_002252265.1	NA	Wohlfahrtiimonas chitiniclastica	strain=F6513	400946	2017/08/15	Centers for Disease Control and Prevention	NA
GCA_016199545.1	NA	Betaproteobacteria bacterium	NC_groundwater_1074_Ag_S2p5_64_289	1891241	2020/12/21	Innovative Genomics Institute	NA
GCA_010993985.1	NA	Paraferrimonas sp. SM1919	strain=SM1919	2662263	2020/02/24	State Key Laboratory of Microbial Technology	NA
GCA_011050995.1	NA	Nitrospirota bacterium	HyVt-302	2026887	2020/03/02	The University of Hong Kong	NA
GCA_016763815.1	NA	Arenicella sp.	NORP303	1872634	2021/01/27	University of Southern California	NA
GCA_015664525.1	NA	Gammaproteobacteria bacterium	SZUA-1213	1913989	2020/11/23	The University of Hong Kong	NA
GCA_903166125.2	NA	Bathymodiolus azoricus thioautotrophic gill symbiont	B azoricus SOX Menez Gwen	235205	2021/01/28	MAX PLANCK INSTITUTE FOR MARINE MICROBIOLOGY	NA
GCA_017656075.1	QTJ70968.1	Rhodococcus sp. ZPP	strain=ZPP	2749906	2021/04/01	Fudan University	NA
GCA_000969605.1	NA	Aquincola tertiaricarbonis	strain=MIMtkpLc11	391953	2015/04/06	Inner Mongolia agricultural university, college of life science	NA
GCA_002162815.1	OUS10042.1	Gammaproteobacteria bacterium 53_120_T64	53_120_T64	1856295	2017/05/31	Lawrence Berkeley National Lab	NA
GCF_003347515.1	WP_114969214.1;WP_114970865.1	Rhodoferax ferrireducens	OTU1	192843	2018/07/31	University of Alaska Fairbanks	NA
GCA_003545815.1	NA	Pusillimonas caeni	strain=KCTC 42353	1348472	2018/09/07	Key Laboratory of Marine Biogenetic Resources State of Oceanic Administration	NA
GCA_903822055.1	NA	uncultured Francisellaceae bacterium	AlinenLipids_bin-5883	393692	2020/07/17	BILS	NA
GCA_016208855.1	NA	Nitrospirota bacterium	NC_groundwater_1508_Pr4_B-0.1um_43_4	2026887	2020/12/21	Innovative Genomics Institute	NA
GCA_000019665.1	ACD83561.1;ACD83564.1;ACD83644.1	Methylacidiphilum infernorum V4	strain=V4	481448	2008/05/30	University of Hawaii	NA
GCA_902859675.1	NA	Candidatus Hamiltonella defensa	strain=HaCiconfinis-2801	138072	2020/04/25	Centre de Biologie pour la Gestion des Populations (CBGP - UMR1062)	NA
GCA_015493915.1	NA	Gammaproteobacteria bacterium	S144_52	1913989	2020/11/16	Portland State University	NA
GCA_905182095.1	NA	uncultured Pseudomonadales bacterium	FRAM18_bin320	332614	2021/02/03	MAX PLANCK INSTITUTE FOR MARINE MICROBIOLOGY	NA
GCA_009711095.1	NA	Intestinirhabdus alba	strain=BIT-B35	2899544	2019/11/26	Beijing Institute of Technology	NA
GCA_002783055.1	NA	Piscirickettsiaceae bacterium CG_4_10_14_3_um_filter_44_349	CG_4_10_14_3_um_filter_44_349	1974075	2017/11/16	None	NA
GCA_016710825.1	NA	Candidatus Competibacteraceae bacterium	Hirt_18-Q3-R61-65_BATAC.422	2053538	2021/01/19	Aalborg University	NA
GCA_017853335.1	NA	Burkholderiaceae bacterium	DEBay_Sum019D_L_G_55	2030806	2021/04/08	Clemson University	NA
GCA_018837975.1	NA	Zooshikella sp. WH53	strain=WH53	2827238	2021/06/10	HZI-Helmholtz Centre for Infection Research	NA
GCA_000951135.1	NA	Rouxiella chamberiensis	strain=130333	1513468	2015/03/11	Institut Pasteur	NA
GCA_001753795.1	NA	Francisella endosymbiont of Amblyomma maculatum	strain=FLE-Am	255919	2016/10/07	Portland State University	NA
GCA_015762665.1	NA	Candidatus Symbiopectobacterium sp. Clec_Harlan	Clec_Harlan	2794576	2020/12/04	University of Georgia	NA
GCA_004552895.1	NA	Succinatimonas hippei	W2P39.002	626938	2019/04/01	University of Alberta	NA
GCA_015709455.1	MBG0808828.1;MBG0811141.1;MBG0811825.1	Methylosinus sp. H3A	strain=H3A	2785786	2020/12/01	ESF, EUROCORES, NWO	NA
GCA_003202035.1	NA	Aquitalea magnusonii	strain=DSM 25134	332411	2018/06/07	DOE Joint Genome Institute	NA
GCA_001917375.1	NA	Nitrospirae bacterium 13_2_20CM_2_61_4		1805271	2016/12/23	Banfield Lab, University of California, Berkeley	NA
GCA_017848545.1	NA	Hydromonas sp.	HYRC03	1910925	2021/04/08	University of Nebraska-Lincoln	NA
GCA_002733645.1	NA	Oceanobacter sp.	NORP38	2030817	2017/10/26	University of Southern California	NA
GCA_018677155.1	NA	Gammaproteobacteria bacterium	HDS-12	1913989	2021/06/02	Monash University	NA
GCA_000243075.1	NA	Oceanimonas sp. GK1	strain=GK1	511062	2012/01/19	Iranian Biological Resource Center	NA
GCA_009617955.1	NA	Cobetia sp. AM6	strain=AM6	2661553	2019/10/24	Division of Chemistry, Faculty of Science, Hokkaido University	NA
GCA_016721605.1	NA	Nitrosomonadales bacterium	Skiv_18-Q3-R9-52_BATAC.176	2026761	2021/01/19	Aalborg University	NA
GCA_003957515.1	NA	Amphritea opalescens	strain=ANRC-JH13	2490544	2018/12/20	Anhui University	NA
GCA_018701075.1	NA	Nitrosomonadales bacterium	SI072_bin85	2026761	2021/06/02	The University of Melbourne	NA
GCA_016197345.1	NA	Burkholderiales bacterium	NC_groundwater_797_Pr6_B-0.1um_51_7	1891238	2020/12/21	Innovative Genomics Institute	NA
GCA_018649065.1	NA	Gammaproteobacteria bacterium	SI053_bin95	1913989	2021/06/02	The University of Melbourne	NA
GCA_003097315.1	NA	Pelagibaculum spongiae	strain=Hp12	2080658	2018/05/07	Matis ohf	NA
GCA_002782165.1	NA	Nitrospirae bacterium CG_4_8_14_3_um_filter_41_47	CG_4_8_14_3_um_filter_41_47	1974055	2017/11/16	None	NA
GCA_002252255.1	NA	Wohlfahrtiimonas chitiniclastica	strain=F6514	400946	2017/08/15	Centers for Disease Control and Prevention	NA
GCA_903819295.1	NA	uncultured Gammaproteobacteria bacterium	1600O.bhec_GOM-CH_sox	86473	2021/01/28	MAX PLANCK INSTITUTE FOR MARINE MICROBIOLOGY	NA
GCA_002705025.1	NA	Acidiferrobacteraceae bacterium	NAT194	2024893	2017/10/25	Tara Oceans Consortium	NA
GCA_002205125.1	NA	Mitsuaria noduli	strain=HZ7	2052484	2017/06/22	Northwest A&F University	NA
GCA_001651805.1	NA	Marinobacterium aestuarii	strain=ST58-10	1821621	2016/05/25	National Marine Biodiversity Institute of Korea	NA
GCA_018820745.1	NA	Gammaproteobacteria bacterium	Old_saline_glass_biofilm.mb.6	1913989	2021/06/09	Department of Ecology and Genetics, Limnology and Science for Life Laboratory, Uppsala University	NA
GCA_003201565.1	PXW79676.1	Nitrosomonas sp. Nm84	strain=Nm84	200124	2018/06/07	DOE Joint Genome Institute	NA
GCA_002162755.1	OUS17543.1	Gammaproteobacteria bacterium 50_400_T64	50_400_T64	1856294	2017/05/31	Lawrence Berkeley National Lab	NA
GCA_002213425.1	NA	Herbaspirillum aquaticum	strain=IEH 4430	568783	2017/06/30	Northwest A&F University	NA
GCA_016649475.1	NA	Burkholderiales bacterium	14_8_m_bin33	1891238	2021/01/15	Princeton University	NA
GCA_903880665.1	NA	uncultured Neisseriaceae bacterium	AM3_bin-1483	208548	2020/07/17	BILS	NA
GCA_002700385.1	MAV31088.1	Cycloclasticus sp.	NAT157	2024830	2017/10/24	Tara Oceans Consortium	NA
GCA_017934045.1	NA	Neisseriaceae bacterium	RGIG9199	2014784	2021/04/13	Nanjing Agricultural University	NA
GCA_018982845.1	MBU6525860.1;MBU6526979.1;MBU6527965.1	Methylocystis sp. MJC1	strain=MJC1	2654282	2021/06/21	NANOBIO ENGINEERING LAB, Kyung Hee University	NA
GCA_900475325.1	NA	Paucimonas lemoignei	strain=NCTC10937	29443	2018/06/17	SC	NA
GCA_018263185.1	NA	Gammaproteobacteria bacterium	QR_Bin.7	1913989	2021/05/04	Sun Yat-sen University	NA
GCA_000363985.1	NA	Pseudoalteromonas agarivorans S816	strain=S816	1307437	2013/04/11	Department of Systems Biology, Technical University of Denmark	NA
GCA_001648895.1	NA	Methylovorus sp. MM2	strain=MM2	1848038	2016/05/20	MicrobesNG	NA
GCA_004799025.1	THD05257.1	Panacagrimonas perspica	strain=DSM 26377	381431	2019/04/17	CSIR-Institute of Microbial Technology	NA
GCA_014378545.1	NA	Rhizobacter sp.	LF-bin-167	1909292	2020/09/01	Aarhus University	NA
GCA_018697445.1	NA	Thiotrichales bacterium	SI039_bin66	2026796	2021/06/02	The University of Melbourne	NA
GCA_903938415.1	NA	uncultured Thiodictyon sp.	Loc090721-8m_bin-609	1846217	2020/07/18	BILS	NA
GCA_003671765.1	NA	Xenophilus sp. E41	strain=E41	2282216	2018/10/22	Graduate School at Shenzhen, Tsinghua University, Shenzhen	NA
GCA_018656145.1	NA	Oceanospirillaceae bacterium	SI047_bin90	1899355	2021/06/02	The University of Melbourne	NA
GCA_009992105.1	NA	Gallionella sp.	CG_2015-01t_59_210	2052161	2020/01/29	DOE Joint Genome Institute	NA
GCA_011371445.1	NA	Sedimenticola sp.	HyVt-582	1940285	2020/03/16	The University of Hong Kong	NA
GCA_018678925.1	NA	Gammaproteobacteria bacterium	HDS-4	1913989	2021/06/02	Monash University	NA
GCA_018415765.1	NA	Wohlfahrtiimonas chitiniclastica	strain=DSM 105839	400946	2021/05/20	Leibniz Institute DSMZ	NA
GCA_004295645.1	NA	Jinshanibacter zhutongyuii	strain=CF-458	2498113	2019/02/25	Chinese Center for Disease Control and Prevention	NA
GCA_019163185.1	NA	Chromatium okenii	LaCa_MAG_8	61644	2021/07/07	Max Planck Institute for Marine Microbiology	NA
GCA_010028325.1	NDB62574.1	Nitrosopumilaceae archaeon	WBC_B_3_016	2202732	2020/01/31	Georgia Institute of Technology	NA
GCA_000427385.1	NA	Methylocaldum szegediense O-12	strain=O-12	675524	2013/09/05	JGI	NA
GCA_000427805.1	NA	Budvicia aquatica DSM 5075 = ATCC 35567	strain=DSM 5075	1111728	2013/09/05	DOE Joint Genome Institute	NA
GCA_015664395.1	NA	Chromatiales bacterium	SZUA-1235	2026725	2020/11/23	The University of Hong Kong	NA
GCA_903813445.1	NA	uncultured Gammaproteobacteria bacterium	L102.bsp_MAR-LI_sox	86473	2021/01/28	MAX PLANCK INSTITUTE FOR MARINE MICROBIOLOGY	NA
GCA_018883265.1	NA	Rhodocyclaceae bacterium	ZLKRG12	1898103	2021/06/14	Instituto de Quimica	NA
GCA_016183635.1	NA	Betaproteobacteria bacterium	NC_groundwater_325_Ag_B-0.1um_62_18	1891241	2020/12/21	Innovative Genomics Institute	NA
GCA_018826975.1	NA	Gammaproteobacteria bacterium	UMS_B.mb.24	1913989	2021/06/09	Department of Ecology and Genetics, Limnology and Science for Life Laboratory, Uppsala University	NA
GCF_000380645.1	WP_018163236.1	Smaragdicoccus niigatensis DSM 44881 = NBRC 103563	strain=DSM 44881	1123258	2013/04/23	DOE Joint Genome Institute	NA
GCA_016870015.1	MBM3624237.1	Alphaproteobacteria bacterium	K_DeepCast_250m_m2_101	1913988	2021/02/11	University of Wisconsin - Madison	NA
GCA_001276615.1	NA	Achromatium sp. WMS3	WMS3	1604836	2015/08/31	Pennsylvania State University	NA
GCA_017985015.1	NA	Giesbergeria sp.	Go_SlAct_bin_274	2818473	2021/04/15	Genomic and Applied Microbiology & Goettingen Genomics Laboratory	NA
GCA_000799305.1	NA	Methylibium sp. CF059	strain=CF059	1500261	2014/12/09	DOE Joint Genome Institute	NA
GCA_900640135.1	NA	Legionella bozemanae	strain=WIGA	447	2019/02/04	INSTITUT PASTEUR	NA
GCA_001803685.1	NA	Nitrospirae bacterium GWC2_46_6		1801695	2016/10/20	Banfield Lab, University of California, Berkeley	NA
GCA_016703175.1	NA	Haliea sp.	Aved_18-Q3-R54-62_BATAC.558	1932666	2021/01/19	Aalborg University	NA
GCA_003508475.1	NA	Moraxellaceae bacterium	UBA10607	1889775	2018/09/07	University of Queensland	NA
GCA_009996705.1	NCU02046.1;NCU02061.1	Candidatus Macondimonas diazotrophica	MAG-01	2305248	2020/01/29	Georgia Institute of Technology	NA
GCA_003207695.1	NA	Franconibacter helveticus	strain=CS-23	357240	2018/06/11	Shanghai Entry-Exit Inspection and Quarantine Bureau	NA
GCA_003939885.1	NA	Achromobacter aegrifaciens	strain=270	1287736	2018/12/12	Washington University in St. Louis School of Medicine	NA
GCA_012964965.1	HIA97261.1	Candidatus Nitrosopelagicus sp.	UWMA-0066	2026808	2020/05/04	University of Wisconsin-Madison	NA
GCA_018055805.1	NA	Sulfuritalea sp.	Gw_SlPrim_bin_85	2480090	2021/04/17	Genomic and Applied Microbiology & Goettingen Genomics Laboratory	NA
GCA_005877525.1	NA	Nitrospirota bacterium	NS_11	2026887	2019/05/28	Jill Banfield's Lab at Berkeley	NA
GCA_900111015.1	SEQ16222.1;SEQ84470.1	Solimonas aquatica	strain=DSM 25927	489703	2016/10/31	DOE - JOINT GENOME INSTITUTE	NA
GCA_001772135.1	OGB44611.1	Burkholderiales bacterium RIFCSPHIGHO2_12_FULL_67_38		1797560	2016/10/18	Banfield Lab, University of California, Berkeley	NA
GCA_903834975.1	NA	uncultured Curvibacter sp.	C24_bin-2693	326294	2020/07/18	BILS	NA
GCA_017989555.1	NA	Chromatiaceae bacterium	Gw_SlAct_bin_444	2049432	2021/04/15	Genomic and Applied Microbiology & Goettingen Genomics Laboratory	NA
GCA_016932295.1	MBN2053959.1	candidate division CSSED10-310 bacterium	Zod_Metabat.1153	2855610	2021/02/24	Oklahoma State University	NA
GCA_015232615.1	NA	Nitrospirota bacterium	nHCHbin2	2026887	2020/11/04	Institute of Geology and Geophysics, Chinese Academy of Sciences	NA
GCA_016718775.1	NA	Betaproteobacteria bacterium	OdNE_18-Q3-R46-58_MAXAC.071	1891241	2021/01/19	Aalborg University	NA
GCA_009835405.1	NA	Chromatiales bacterium	SB0668_bin_42	2026725	2020/01/09	University of Queensland	NA
GCA_002492405.1	NA	Sutterellaceae bacterium UBA7100	UBA7100	1953087	2017/10/10	University of Queensland	NA
GCA_003484805.1	NA	Comamonadaceae bacterium	UBA9957	1871071	2018/09/06	University of Queensland	NA
GCA_018607405.1	NA	OM182 bacterium	HE327_NSB089	2510334	2021/06/01	Institute of Microbiology and Genetics	NA
GCA_002010775.1	NA	Nitrospirae bacterium JdFR-84	JdFR-84	1935145	2017/03/02	University of Hawaii	NA
GCA_905220655.1	CAE6494968.1	Candidatus Nitrosotenuis uzonensis	Candidatus Nitrosotenuis uzonensis 5A	1407055	2021/02/14	EAST CHINA NORMAL UNIVERSITY	NA
GCA_003671475.1	NA	Ketobacter sp. GenoA1	GenoA1_TS13_700	2072747	2018/10/22	Shanghai Jiao Tong University	NA
GCA_017433785.1	NA	Rudaea sp.	RGIG2451	2136325	2021/03/19	Nanjing Agricultural University	NA
GCA_018005675.1	NA	Agitococcus sp.	Gw_Bodden_bin_58	1872415	2021/04/16	Genomic and Applied Microbiology & Goettingen Genomics Laboratory	NA
GCA_017776525.1	NA	Marinobacterium alkalitolerans	strain=AK62	1542925	2021/04/05	CSIR-National Institute of Oceanography	NA
GCA_004217225.1	NA	Azospira oryzae	strain=DSM 21223	146939	2019/02/20	DOE Joint Genome Institute	NA
GCA_018815885.1	NA	Gammaproteobacteria bacterium	MMS_A.mb.12	1913989	2021/06/09	Department of Ecology and Genetics, Limnology and Science for Life Laboratory, Uppsala University	NA
GCA_004786015.1	NA	Hydrogenovibrio crunogenus	strain=SP-41	39765	2019/04/12	University of Hamburg	NA
GCA_003892335.1	NA	Bibersteinia trehalosi	strain=OADDL-BT1	47735	2018/12/06	Oklahoma State Universtiy	NA
GCA_002408625.1	NA	Oblitimonas sp. UBA5262	UBA5262	1947005	2017/10/03	University of Queensland	NA
GCA_003858655.1	NA	Amphritea balenae	strain=JAMM 1525	452629	2018/12/03	Anhui University	NA
GCA_003703815.1	NA	Corticibacter populi	strain=DSM 105136	1550736	2018/10/30	National Microbiology Laboratory	NA
GCA_003030525.1	NA	Pseudidiomarina aestuarii	strain=Z-E1-2	624146	2018/04/02	Institute of Microbiology, CAS	NA
GCA_001455205.1	ALQ50000.1;ALQ51043.1;ALQ52180.1	Nitrosomonas ureae	strain=Nm10	44577	2015/12/02	University of Alberta	NA
GCA_000023065.1	NA	Tolumonas auensis DSM 9187	strain=DSM 9187	595494	2009/05/13	US DOE Joint Genome Institute (JGI-PGF)	NA
GCA_001314555.1	NA	Idiomarinaceae bacterium HL-53	HL-53	1298881	2015/10/14	Pacific Northwest National Laboratroy	NA
GCA_003123725.1	NA	Corticimicrobacter populi	strain=3d-2-2	2175229	2018/05/14	Research Institute of Forest Ecology Environment and Protection	NA
GCA_007121755.1	NA	Halorhodospira sp.	CSSed162cmA_122	2099679	2019/07/18	Institute for Biodiversity and Ecosystem dynamics, Faculty of Science, University of Amsterdam	NA
GCA_000442605.1	NA	Candidatus Nasuia deltocephalinicola str. NAS-ALF	strain=ALF	1343077	2013/08/01	Yale	NA
GCA_004802635.2	QGM45338.1;QGM46292.1;QGM47341.1	Methylocystis heyeri	strain=H2	391905	2019/11/20	Federal Research Centre "Fundamentals of Biotechnology" of RAS	NA
GCA_018822575.1	NA	Gammaproteobacteria bacterium	Modern_marine_rock_biofilm.mb.45	1913989	2021/06/09	Department of Ecology and Genetics, Limnology and Science for Life Laboratory, Uppsala University	NA
GCA_018969085.1	NA	Burkholderiales bacterium	REEB502	1891238	2021/06/21	Sun Yat-sen University	NA
GCA_018780185.1	NA	Rhizobacter sp.	MAG_54	1909292	2021/06/08	Friedrich Schiller University Jena	NA
GCA_002157795.1	NA	Thaumasiovibrio occultus	strain=C4II189	1891184	2017/05/18	Laboratory of Microbiology, Division of Marine Life Science, Faculty of Fisheries Sciences, Hokkaido University	NA
GCA_000807215.1	NA	Tepidimonas taiwanensis	strain=VT154-175	307486	2014/12/23	University of Rome "Foro Italico"	NA
GCA_019115725.1	NA	Candidatus Luteimonas excrementigallinarum	CHK165-14161	2838654	2021/07/05	Quadram Institutte	NA
GCA_018823805.1	NA	Gammaproteobacteria bacterium	Modern_marine_planktonic.mb.4	1913989	2021/06/09	Department of Ecology and Genetics, Limnology and Science for Life Laboratory, Uppsala University	NA
GCA_002685055.1	NA	Oceanospirillaceae bacterium	CPC2	1899355	2017/10/24	Tara Oceans Consortium	NA
GCA_016873595.1	NA	Nitrospira sp.	K_DeepCast_250m_m1_045	70125	2021/02/11	University of Wisconsin - Madison	NA
GCA_903828535.1	NA	uncultured Curvibacter sp.	AM_bin-3052	326294	2020/07/18	BILS	NA
GCA_018860945.1	NA	Cobetia amphilecti	strain=B2M13	1055104	2021/06/12	Massachusetts Institute of Technology	NA
GCA_015658815.1	NA	Gammaproteobacteria bacterium	SZUA-1141	1913989	2020/11/23	The University of Hong Kong	NA
GCA_016125505.1	NA	Gammaproteobacteria bacterium	RI_92	1913989	2020/12/18	GNS Science	NA
GCA_017613635.1	NA	Rhodocyclaceae bacterium	RGIG8341	1898103	2021/03/29	Nanjing Agricultural University	NA
GCA_003644325.1	NA	Planctomycetota bacterium	B129_G9	2026780	2018/10/15	The University of Texas at Austin	Yes
GCA_000420525.1	NA	Aquaspirillum serpens DSM 68	strain=DSM 68	1121004	2013/07/09	DOE Joint Genome Institute	NA
GCA_017640765.1	NA	Pseudomonadales bacterium	HXMU1428-1	1891229	2021/03/30	China University of Geosciences	NA
GCA_016583835.1	NA	Thiococcus pfennigii	strain=Pfennig 8320	1057	2021/01/08	GEOMAR Helmholtz Centre for Ocean Research Kiel	NA
GCA_016880275.1	NA	Chromatiales bacterium	EFPC_95	2026725	2021/02/12	Oak Ridge National Laboratory	NA
GCA_003507055.1	NA	Cobetia sp.	UBA11601	1873876	2018/09/07	University of Queensland	NA
GCA_018474005.1	NA	Curvibacter sp. CHRR-16	strain=CHRR-16	2835872	2021/05/24	National Kaohsiung University of Science and Technology	NA
GCA_013791595.1	NA	Nitrospirota bacterium	S2_96	2026887	2020/07/28	Ecole Polytechnique Federale de Lausanne (EPFL)	NA
GCA_001467045.1	NA	Legionella bozemanae	strain=WIGA	447	2015/12/15	Tel Aviv University	NA
GCA_013521055.1	MBA0908874.1	Nitrosarchaeum sp.	MC17_S15_bin_49	2026886	2020/07/23	University of Chicago	NA
GCA_000441555.1	NA	Candidatus Profftella armatura	strain=DC	669502	2013/07/26	RIKEN	NA
GCA_000332275.1	NA	Synechococcus sp. PCC 7336	strain=PCC 7336	195250	2013/01/22	JGI	Yes
GCA_017619075.1	NA	Oxalobacter sp.	RGIG8071	2093374	2021/03/29	Nanjing Agricultural University	NA
GCA_001641755.2	NA	Microbulbifer flavimaris	strain=WRN-8	1781068	2017/10/04	Agricultural Culture Collection of China (ACCC), Institute of Agricultural Resources and Regional Planning	NA
GCA_017997455.1	NA	Xanthomonadales bacterium	Go_SlAct_bin_532	2006849	2021/04/15	Genomic and Applied Microbiology & Goettingen Genomics Laboratory	NA
GCA_013821375.1	NA	Nitrospirales bacterium	MGR_bin425	2358460	2020/07/28	Monash University	NA
GCA_016214925.1	NA	Gammaproteobacteria bacterium	NC_groundwater_1909_Pr3_S2p5_61_7	1913989	2020/12/21	Innovative Genomics Institute	NA
GCA_017168195.1	NA	Thalassotalea sp. G2M2-11	strain=G2M2-11	2787627	2021/03/05	Kyonggi university	NA
GCA_016193395.1	NA	Gammaproteobacteria bacterium	NC_groundwater_700_Ag_S-0.2um_63_18	1913989	2020/12/21	Innovative Genomics Institute	NA
GCA_004327895.1	NA	Azotobacter chroococcum subsp. isscasi	strain=P205	2528971	2019/03/05	Institute of Soil Science, Chinese Academy of Sciences	NA
GCA_004194535.1	NA	Iodobacter fluviatilis	strain=PCH194	537	2019/02/14	CSIR-IHBT PALAMPUR	NA
GCA_903824905.1	NA	uncultured Methylococcales bacterium	KTt_bin-1507	363180	2020/07/17	BILS	NA
GCA_000428905.1	NA	Glaciecola pallidula DSM 14239 = ACAM 615	strain=DSM 14239	1121922	2013/09/05	DOE Joint Genome Institute	NA
GCA_003151655.1	NA	Gallionellaceae bacterium	palsa_1006	2052162	2018/05/24	Australian Centre for Ecogenomics, The University of Queensland	NA
GCA_018826465.1	NA	Gammaproteobacteria bacterium	Undefined_mixed_planktonic.mb.42	1913989	2021/06/09	Department of Ecology and Genetics, Limnology and Science for Life Laboratory, Uppsala University	NA
GCA_002863865.1	NA	Ketobacter alkanivorans	strain=GI5	1917421	2018/01/05	Chungbuk University	NA
GCA_016711895.1	NA	Betaproteobacteria bacterium	Hade_18-Q3-R52-61_BATAC.364	1891241	2021/01/19	Aalborg University	NA
GCA_000747075.1	NA	Arenimonas malthae CC-JY-1	strain=CC-JY-1	1384054	2014/09/02	Huazhong Agricultural University	NA
GCA_012962965.1	NA	Piscirickettsiaceae bacterium	UWMA-0166	2030828	2020/05/04	University of Wisconsin-Madison	NA
GCA_004377485.1	NA	Alkanindiges illinoisensis	strain=NFYY 23406	197183	2019/03/25	Nanfang Hospital, Southern Medical University	NA
GCA_018061465.1	NA	Burkholderiales bacterium	Gw_Eff_bin_459	1891238	2021/04/17	Genomic and Applied Microbiology & Goettingen Genomics Laboratory	NA
GCA_018664665.1	NA	Glaciecola sp.	SI075_bin28	1905676	2021/06/02	The University of Melbourne	NA
GCA_001586935.1	NA	Sterolibacterium denitrificans	strain=DSM 13999	157592	2016/03/11	Academia Sinica	NA
GCA_008329925.1	NA	Sphaerotilus sulfidivorans	strain=D-507	639200	2019/09/09	NEB	NA
GCA_016720425.1	NA	Betaproteobacteria bacterium	Viby_18-Q3-R106-67_BAT3C.83	1891241	2021/01/19	Aalborg University	NA
GCA_009363235.1	NA	Agarivorans sp. B2Z047	strain=B2Z047	2652721	2019/10/27	Shandong University	NA
GCA_004363035.1	NA	Thiopseudomonas denitrificans	strain=DSM 28679	1501432	2019/03/22	DOE Joint Genome Institute	NA
GCA_003935895.2	NA	Scandinavium goeteborgense	strain=CCUG 66741	1851514	2020/06/10	University of Gothenburg - CCUG	NA
GCA_002172995.1	NA	Oceanospirillales bacterium TMED91	TMED91	1986769	2017/06/05	Tara Oceans Consortium	NA
GCA_002726835.1	NA	Haliea sp.	NP9	1932666	2017/10/26	Tara Oceans Consortium	NA
GCA_004525425.1	NA	Chromatiales bacterium	das_tool.maxbin2.93	2026725	2019/03/30	Radboud University Njmegen	NA
GCA_903813735.1	NA	uncultured Gammaproteobacteria bacterium	1600P.bhec_GOM-CH_sox	86473	2021/01/28	MAX PLANCK INSTITUTE FOR MARINE MICROBIOLOGY	NA
GCA_000093065.1	NA	Candidatus Riesia pediculicola USDA	strain=USDA	515618	2010/03/16	J. Craig Venter Institute	NA
GCA_003517785.1	NA	Atlantibacter hermannii	UBA10496	565	2018/09/10	University of Queensland	NA
GCA_000686905.1	NA	Marinospirillum insulare DSM 21763	strain=DSM 21763	1122211	2014/05/08	DOE Joint Genome Institute	NA
GCA_001918505.1	NA	Nitrospirae bacterium 13_1_40CM_3_62_11		1805267	2016/12/23	Banfield Lab, University of California, Berkeley	NA
GCA_002607735.1	NA	Proteus alimentorum	strain=08MAS0041	1973495	2017/10/20	National Institute for Communicable Disease Control and Prevention, China CDC	NA
GCA_016653115.1	NA	Rhodocyclus purpureus	strain=DSM 168	1067	2021/01/16	GEOMAR Helmholtz Centre for Ocean Research Kiel	NA
GCA_016790165.1	NA	Burkholderiales bacterium	new MAG-224	1891238	2021/02/01	Micoorganism	NA
GCA_007135635.1	NA	Methylomicrobium sp.	CSSed165cm_201	2303549	2019/07/18	Institute for Biodiversity and Ecosystem dynamics, Faculty of Science, University of Amsterdam	NA
GCA_012032435.1	NA	Aquincola sp.	CSU_5_57	1872589	2020/04/05	University of Wisconsin, Madison	NA
GCA_016710885.1	NA	Candidatus Proximibacter danicus	Hirt_18-Q3-R61-65_BATAC.395	2954365	2021/01/19	Aalborg University	NA
GCA_007120405.1	NA	Aquisalimonas sp.	CSSed162cmA_301	1872621	2019/07/18	Institute for Biodiversity and Ecosystem dynamics, Faculty of Science, University of Amsterdam	NA
GCA_002095355.1	NA	Mixta calida	strain=LMG 25383	665913	2017/04/18	University of Pretoria	NA
GCA_016874185.1	NA	Gammaproteobacteria bacterium	K_Offshore_40m_m1_054	1913989	2021/02/11	University of Wisconsin - Madison	NA
GCA_001828535.1	NA	Planctomycetes bacterium RIFCSPHIGHO2_12_42_15		1801978	2016/10/21	Banfield Lab, University of California, Berkeley	Yes
GCA_016208795.1	NA	Nitrospirota bacterium	NC_groundwater_1511_Pr4_B-0.1um_45_2	2026887	2020/12/21	Innovative Genomics Institute	NA
GCA_019285595.1	NA	Rickettsiella endosymbiont of Dermanyssus gallinae	DGE	2856608	2021/07/20	Moredun Research Institute	NA
GCA_016717055.1	NA	Uliginosibacterium sp.	Hirt_18-Q3-R61-65_MAXAC.022	2052904	2021/01/19	Aalborg University	NA
GCA_019242485.1	NA	Metakosakonia sp.	CP_BM_RX_33	2055877	2021/07/15	The Genomics for Climate Change Research Center (GCCRC)	NA
GCA_018265695.1	NA	Duodenibacillus sp.	SQ_MAG_18	1980700	2021/05/04	University of Vienna	NA
GCA_001675355.1	NA	Tepidimonas fonticaldi	strain=PL17	1101373	2016/06/22	Institute of Microbial Technology	NA
GCA_007625205.1	NA	Denitromonas halophilus	strain=SFB-1	1629404	2019/07/29	University of California, Berkeley	NA
GCA_002842395.1	PKO83758.1;PKO84334.1	Betaproteobacteria bacterium HGW-Betaproteobacteria-11	HGW-Betaproteobacteria-11	2013702	2017/12/13	UC Berkeley	NA
GCA_017879665.1	NA	Nitrospira sp.	WS74	70125	2021/04/08	The University of Hong Kong	Yes
GCA_018644615.1	NA	Acidiferrobacteraceae bacterium	co234_bin46	2024893	2021/06/02	The University of Melbourne	NA
GCA_000708675.1	NA	Microbulbifer sp. HZ11	strain=HZ11	1453501	2014/06/16	ZheJiang University	NA
GCA_000444935.1	NA	Cycloclasticus pugetii	strain=PY97M	34068	2013/08/09	First Institute of Oceanography, State Oceanic Administration of China	NA
GCA_016868305.1	NA	Betaproteobacteria bacterium	M_DeepCast_100m_m2_214	1891241	2021/02/11	University of Wisconsin - Madison	NA
GCA_002216855.1	NA	Paraphotobacterium marinum	strain=NSCS20N07D	1755811	2017/07/12	Third Institute of Oceanography, SOA	NA
GCA_015664155.1	HIO12022.1	Methylococcales bacterium	SZUA-1258	2304002	2020/11/23	The University of Hong Kong	NA
GCA_002752655.1	ATQ66669.1;ATQ68209.1	Methylosinus trichosporium OB3b	strain=OB3b	595536	2017/11/06	University of Waterloo	NA
GCA_000236665.1	NA	Azospira oryzae PS	strain=PS	640081	2011/12/05	US DOE Joint Genome Institute (JGI-PGF)	NA
GCA_000414175.1	NA	Agarivorans albus MKT 106	strain=MKT 106	1331007	2013/06/12	National Research Institute of Fisheries Science, Fisheries Research Agency	NA
GCA_002732535.1	NA	Porticoccus sp.	NORP193	2024853	2017/10/26	University of Southern California	NA
GCA_016874245.1	NA	Gammaproteobacteria bacterium	M_DeepCast_65m_m1_270	1913989	2021/02/11	University of Wisconsin - Madison	NA
GCA_018647365.1	NA	Gammaproteobacteria bacterium	SI034_bin125	1913989	2021/06/02	The University of Melbourne	NA
GCA_018222485.1	NA	Gammaproteobacteria bacterium	P03SWT1Cbin.8	1913989	2021/04/30	Ocean University of China	NA
GCA_000744735.1	NA	Porticoccus hydrocarbonoclasticus MCTG13d	strain=MCTG13d	1415778	2014/08/28	DOE Joint Genome Institute	NA
GCA_005772985.1	NA	Nitrospiraceae bacterium	F1-120-MAGs038	2026770	2019/05/24	Nanjing Institute of Geography & Limnology, Chinese Academy of Sciences	NA
GCA_001626575.1	NA	Moraxellaceae bacterium REDSEA-S45_B11	REDSEA-S45_B11	1811617	2016/04/22	King Abdullah University of Science and Technology	NA
GCA_004346225.1	NA	Paralcaligenes ureilyticus	strain=DSM 24591	627131	2019/03/11	DOE Joint Genome Institute	NA
GCA_001305575.3	NA	Beggiatoa leptomitoformis	strain=D-402	288004	2019/12/16	New England Biolabs	NA
GCA_013395975.1	NA	Chromohalobacter salexigens	strain=MP25462	158080	2020/07/10	Universidad Nacional de San Antonio Abad	NA
GCA_019166065.1	NA	Candidimonas humi	strain=DSM 25336	683355	2021/07/07	ELTE Eotvos Lorand University	NA
GCA_016200355.1	MBI3807193.1	Nitrospirota bacterium	NC_groundwater_1033_Pr1_S-0.65um_56_10	2026887	2020/12/21	Innovative Genomics Institute	NA
GCA_002795245.1	PJG53672.1	Bradyrhizobium forestalis	strain=INPA54B	1419263	2017/11/22	Universidade Federal de Lavras	NA
GCA_017386125.1	NA	Rhodocyclaceae bacterium	RGIG29	1898103	2021/03/18	Nanjing Agricultural University	NA
GCA_012965845.1	HIA26289.1	Candidatus Nitrosopelagicus sp.	UWMA-0029	2026808	2020/05/04	University of Wisconsin-Madison	NA
GCA_018830325.1	MBU2569562.1	Gammaproteobacteria bacterium	OS_PC_MetaG.mb.24	1913989	2021/06/10	Department of Ecology and Genetics, Limnology and Science for Life Laboratory, Uppsala University	NA
GCA_000425345.1	NA	Rheinheimera baltica DSM 14885	strain=DSM 14885	1123053	2013/07/11	DOE Joint Genome Institute	NA
GCA_018672375.1	NA	Cellvibrionales bacterium	SI037_bin191	2026722	2021/06/02	The University of Melbourne	NA
GCA_013214285.1	NA	Halioglobus sp.	DT_44	2024834	2020/06/02	Simons Collaboration on Ocean Processes and Ecology (SCOPE)	NA
GCA_013867335.1	MBA4464030.1	Nitrosopumilaceae archaeon	S2bin1	2202732	2020/07/28	the hong kong university of science and technology	NA
GCA_013813615.1	NA	Lautropia sp.	MGR_bin19	2053568	2020/07/28	Monash University	NA
GCA_009594875.1	NA	Nitrospira sp.	MAG_79	70125	2019/11/05	Northeastern University	NA
GCA_017304875.1	NA	Rudaea sp.	SCN18_25_1_16_R3_B_64_147	2136325	2021/03/08	Jill Banfield Lab (University of California Berkeley)	NA
GCA_902597095.1	NA	uncultured Pseudohongiella sp.	AG-916-F08	1772216	2019/11/07	WOODS HOLE OCEANOGRAPHIC INSTITUTION	NA
GCA_900299245.1	NA	Nitrospiraceae bacterium	AM_1104	2026770	2020/02/28	Universidade Federal de Sao Carlos - UFSCar	NA
GCA_013361505.1	NA	Frateuria sp.	Bin8.17.1.1	2211372	2020/06/18	Arizona State University	NA
GCA_003148745.1	NA	Pleionea mediterranea	strain=DSM 25350	523701	2018/05/22	DOE Joint Genome Institute	NA
GCA_903813705.1	NA	uncultured Gammaproteobacteria bacterium	1600G.bazo_MAR-R_sox	86473	2021/01/28	MAX PLANCK INSTITUTE FOR MARINE MICROBIOLOGY	NA
GCA_002162925.1	NA	Thalassotalea sp. 42_200_T64	42_200_T64	1856287	2017/05/31	Lawrence Berkeley National Lab	NA
GCA_902795545.1	NA	uncultured Aeromonadales bacterium	RUG14077	476558	2020/02/17	THE ROSLIN INSTITUTE	NA
GCA_015487495.1	NA	Thiomicrorhabdus sp.	S012_68	2039724	2020/11/16	Portland State University	NA
GCA_001482195.1	NA	Luteimonas abyssi	strain=XH031	1247514	2015/12/23	Ocean University of China	NA
GCA_018661125.1	MBT5223339.1	Gammaproteobacteria bacterium	SI074_bin54	1913989	2021/06/02	The University of Melbourne	NA
GCA_006438725.1	NA	Ewingella americana	strain=E4	41202	2019/06/24	Universite Laval	NA
GCA_018675415.1	NA	Nitrosomonadales bacterium	SI034_bin92	2026761	2021/06/02	The University of Melbourne	NA
GCA_005931095.1	QCW84143.1	Methylotuvimicrobium buryatense	strain=5GB1C	95641	2019/06/03	University of Washington	NA
GCA_002784675.1	PIY88036.1	Nitrosopumilales archaeon CG_4_10_14_0_8_um_filter_34_8	CG_4_10_14_0_8_um_filter_34_8	2022695	2017/11/16	None	NA
GCA_003056245.1	NA	Cellvibrio sp. 79	79	1954207	2018/04/18	Citrus Research and Education center, Univerisity of Florida	NA
GCA_001675455.1	OBS50573.1	Methylosinus sp. 3S-1	strain=3S-1	1849840	2016/06/22	Tohoku University	NA
GCA_008806975.1	NA	Cellvibrio sp. KY-GH-1	strain=KY-GH-1	2303332	2019/10/03	Kyungpook National University	NA
GCA_009994165.1	NA	Gallionella sp.	CG_2015-08_60_391	2052161	2020/01/29	DOE Joint Genome Institute	NA
GCA_003863415.1	NA	Variovorax beijingensis	strain=T529	2496117	2018/12/04	Beijing Academy of Agriculture and Forestry Science	NA
GCA_018701055.1	NA	Woeseia sp.	SI072_bin43	1980636	2021/06/02	The University of Melbourne	NA
GCA_005877345.1	TLX88910.1	Nitrososphaerota archaeon	TA_15	2026795	2019/05/28	Jill Banfield's Lab at Berkeley	NA
GCA_002929015.1	PPD37238.1	Methylomonas sp.	FW.001	418	2018/02/14	University of Illinois at Urbana-Champaign	NA
GCA_011392785.1	NA	Candidatus Thiosymbion oneisti	To1_2018	589554	2020/03/17	University of Vienna	NA
GCA_012963785.1	NA	Nitrospirales bacterium	UWMA-0121	2358460	2020/05/04	University of Wisconsin-Madison	NA
GCA_013867235.1	MBA4453719.1	Nitrosopumilaceae archaeon	W2bin3	2202732	2020/07/28	the hong kong university of science and technology	NA
GCA_018655345.1	NA	Gammaproteobacteria bacterium	SI054_bin32	1913989	2021/06/02	The University of Melbourne	NA
GCA_015659075.1	NA	Gammaproteobacteria bacterium	SZUA-1120	1913989	2020/11/23	The University of Hong Kong	NA
GCA_016874555.1	NA	Gammaproteobacteria bacterium	M_surface_9_m2_068	1913989	2021/02/11	University of Wisconsin - Madison	NA
GCA_017616625.1	NA	Neisseriaceae bacterium	RGIG8194	2014784	2021/03/29	Nanjing Agricultural University	NA
GCA_001626975.1	NA	Moraxellaceae bacterium REDSEA-S35_B9	REDSEA-S35_B9	1811613	2016/04/22	King Abdullah University of Science and Technology	NA
GCA_000374105.1	NA	Kangiella aquimarina DSM 16071	strain=DSM 16071	1122134	2013/04/23	DOE Joint Genome Institute	NA
GCA_005144415.1	NA	Trinickia sp. 7GSK02	strain=7GSK02	2571161	2019/05/03	Sun Yat-sen University	NA
GCA_000379445.1	NA	Fangia hongkongensis FSC776 = DSM 21703	strain=DSM 21703	1089439	2013/04/23	DOE Joint Genome Institute	NA
GCA_015492535.1	NA	Nitrospirota bacterium	S146_57	2026887	2020/11/16	Portland State University	NA
GCA_010994325.1	NA	Endozoicomonas acroporae	strain=Acr-5	1701104	2020/02/24	Academia Sinica	NA
GCA_002683395.1	NA	Halieaceae bacterium	CPC73	2026743	2017/10/24	Tara Oceans Consortium	NA
GCA_011250475.1	NA	Azonexus fungiphilus	strain=MM2020_3	146940	2020/03/13	Aarhus University	NA
GCA_016182805.1	NA	Gammaproteobacteria bacterium	NC_groundwater_370_Ag_B-0.1um_69_14	1913989	2020/12/21	Innovative Genomics Institute	NA
GCA_001614315.2	NA	Halofilum ochraceum	strain=XJ16	1611323	2016/10/26	Shandong University at Weihai	NA
GCA_003864575.1	NA	Enterobacterales bacterium	AwEntero	1993870	2018/09/27	National Institute of Genetics	NA
GCA_018703415.1	NA	Gammaproteobacteria bacterium	SI075_bin153	1913989	2021/06/02	The University of Melbourne	NA
GCA_018649125.1	NA	Gammaproteobacteria bacterium	SI053_bin94	1913989	2021/06/02	The University of Melbourne	NA
GCA_902612085.1	NA	uncultured Litorivicinus sp.	AG-918-E15	1587531	2019/11/07	WOODS HOLE OCEANOGRAPHIC INSTITUTION	NA
GCA_003696145.1	NA	Nitrospirota bacterium	J037	2026887	2018/10/29	California Institute of Technology	NA
GCA_903858205.1	NA	uncultured Cellvibrio sp.	ErkenSummer_bin-5019	174586	2020/07/20	BILS	NA
GCA_016927175.1	NA	Gammaproteobacteria bacterium	Zod_Metabat.529	1913989	2021/02/24	Oklahoma State University	NA
GCA_011305995.1	NA	Diaphorobacter sp. HDW4A	strain=HDW4A	2714924	2020/03/16	Kyung Hee University	NA
GCA_017114105.1	NA	Nitrospira defluvii	AH-315-M02	330214	2021/03/01	Bigelow Laboratory For Ocean Sciences	NA
GCA_009938305.1	NA	Fluviibacter phosphoraccumulans	strain=ICHIAU1	1751046	2020/01/23	Laboratory for Microbiome Sciences, Center for Integrative Medical Sciences, RIKEN	NA
GCA_002928935.1	PPD38908.1	Methylomonas sp.	DS1.022	418	2018/02/14	University of Illinois at Urbana-Champaign	NA
GCA_002104435.1	NA	Cognaticolwellia aestuarii	strain=CGMCC1.6965	329993	2017/04/21	Third Institute Of Oceanography,State Oceanic Administration	NA
GCA_002221595.1	NA	Turicimonas muris	strain=YL45	1796652	2017/07/19	Max von Pettenkofer-Institut	NA
GCA_018052595.1	NA	Thermomonas sp.	Gw_SlPrim_bin_22	1971895	2021/04/17	Genomic and Applied Microbiology & Goettingen Genomics Laboratory	NA
GCA_001477625.1	NA	Paucibacter sp. KCTC 42545	strain=KCTC 42545	1768242	2015/12/22	Korean Research Institute of BioSicence and BioTechnology	NA
GCA_002632235.1	NA	Glaciecola sp. ESRF-bin6	ESRF-bin6	2011141	2017/10/23	National Research Council Canada	NA
GCA_007570825.1	NA	Pleionea sediminis	strain=S1-5-21	2569479	2019/07/26	Third Institute of Oceanography, SOA	NA
GCA_018698535.1	NA	Betaproteobacteria bacterium	SI072_bin10	1891241	2021/06/02	The University of Melbourne	NA
GCA_003063625.1	NA	Saccharobesus litoralis	strain=CCB-QB4	2172099	2018/04/23	University Sains Malaysia	NA
GCA_015762695.1	NA	Candidatus Symbiopectobacterium sp. PLON1	PLON1	2794575	2020/12/04	University of Georgia	NA
GCA_002682985.1	NA	Candidatus Tremblaya phenacola	strain=PPER	1010676	2017/10/24	University of Valencia	NA
GCA_002887815.1	PND54403.1	Mycobacterium sp. ENV421	strain=ENV421	1213407	2018/01/17	Indiana University Kokomo	NA
GCA_016868135.1	NA	Betaproteobacteria bacterium	K_Offshore_40m_m1_292	1891241	2021/02/11	University of Wisconsin - Madison	NA
GCA_016212195.1	NA	Nitrospirota bacterium	NC_groundwater_1761_Pr3_B-0.1um_42_9	2026887	2020/12/21	Innovative Genomics Institute	NA
GCA_000317535.1	NA	Cylindrospermum stagnale PCC 7417	strain=PCC 7417	56107	2012/12/06	JGI	Yes
GCA_002407485.1	NA	Zobellella denitrificans	strain=F13-1	347534	2017/10/02	The Third Institute of State Oceanic Administration	NA
GCA_002866065.1	NA	Thiopseudomonas denitrificans	strain=X2	1501432	2018/01/08	harbin institute of technology	NA
GCA_014762805.1	NA	Kangiella sp.	Bin_8	1920245	2020/09/25	UFRJ	NA
GCA_009711465.1	NA	Sansalvadorimonas verongulae	strain=RKSG058	2172824	2019/11/27	UPEI	NA
GCA_014643575.1	NA	Cysteiniphilum litorale	strain=CGMCC 1.15758	2056700	2020/09/12	WFCC-MIRCEN World Data Centre for Microorganisms (WDCM)	NA
GCA_015491705.1	NA	Nitrospirota bacterium	S140_38	2026887	2020/11/16	Portland State University	NA
GCA_001299355.1	NA	Achromobacter aegrifaciens	strain=2789STDY5608625	1287736	2015/09/19		NA
GCA_016777335.1	NA	Burkholderiales bacterium	BS30m-G29	1891238	2021/02/01	Evolutionary Genomics Group	NA
GCA_002345795.1	NA	Tatumella sp. UBA2305	UBA2305	1947647	2017/09/22	University of Queensland	NA
GCA_015491495.1	NA	Gammaproteobacteria bacterium	S140_51	1913989	2020/11/16	Portland State University	NA
GCA_000173735.1	NA	Yersinia aldovae ATCC 35236	strain=ATCC 35236	527002	2009/06/01	Naval Medical Research Center	NA
GCA_017310505.1	QSR88565.1;QSR88663.1;QSR88666.1	Methylacidiphilum sp. IT6	strain=IT6	2795386	2021/03/09	Korea Institute of Geoscience and Mineral Resources	NA
GCA_018659615.1	NA	Halieaceae bacterium	SI075_bin126	2026743	2021/06/02	The University of Melbourne	NA
GCA_016873525.1	NA	Nitrospira sp.	M_DeepCast_65m_m2_186	70125	2021/02/11	University of Wisconsin - Madison	NA
GCA_014897675.1	NA	Advenella sp. FME57	strain=FME57	2742604	2020/10/19	INRA	NA
GCA_008030125.1	TXK95911.1	Methylococcaceae bacterium CS5	strain=CS5	1916070	2019/08/20	Institute of Oceanology, Chinese Academy of Sciences	NA
GCA_003176155.1	PWU24876.1	Candidatus Rokubacteria bacterium	Amazon FNV 2010 15 13	2053607	2018/05/29	University of Massachusetts Amherst	NA
GCA_016191765.1	NA	Hydrocarboniphaga effusa	NC_groundwater_784_Ag_S2p5_65_4	243629	2020/12/21	Innovative Genomics Institute	NA
GCA_903819745.1	NA	uncultured Methylococcales bacterium	Day6-6_bin-459	363180	2020/07/17	BILS	NA
GCA_001626895.1	NA	Moraxellaceae bacterium REDSEA-S29_B6	REDSEA-S29_B6	1811611	2016/04/22	King Abdullah University of Science and Technology	NA
GCA_905479305.1	NA	uncultured Burkholderiaceae bacterium	0.2_20180524_Bin_215_1	188056	2021/04/15	MAX PLANCK INSTITUTE FOR MARINE MICROBIOLOGY	NA
GCA_002294305.1	NA	Alicycliphilus sp. UBA880	UBA880	1946006	2017/09/12	University of Queensland	NA
GCA_001890765.1	NA	Spirulina major PCC 6313	strain=PCC 6313	129961	2016/12/07	JGI	Yes
GCA_008015215.1	NA	Thermomonas sp.	Bin_19_5	1971895	2019/08/19	Colorado School of Mines	NA
GCA_014384675.1	NA	Candidatus Thiopontia autotrophica		2841688	2020/09/01	Utrecht University	NA
GCA_002101205.1	ORU91033.1	Cycloclasticus sp. symbiont of Poecilosclerida sp. N	specimen N	1840472	2017/04/19	Max Planck Institute for Marine Microbiology	NA
GCA_018607525.1	NA	SAR92 clade bacterium	HE327_NSB082	2315479	2021/06/01	Institute of Microbiology and Genetics	NA
GCA_018262625.1	NA	Burkholderiaceae bacterium	CTSoil_109	2030806	2021/05/04	Colorado State University	NA
GCA_002299245.1	NA	Hydrogenovibrio sp. UBA650	UBA650	1946606	2017/09/12	University of Queensland	NA
GCA_016195505.1	NA	Nitrospirota bacterium	NC_groundwater_890_Pr1_S2p5_56_12	2026887	2020/12/21	Innovative Genomics Institute	NA
GCA_001805285.1	NA	Nitrospirae bacterium RIFCSPLOWO2_12_FULL_63_8		1801718	2016/10/20	Banfield Lab, University of California, Berkeley	NA
GCA_000183115.1	NA	Methylovorus sp. MP688	strain=MP688	887061	2010/11/23	Beijing Institute of Biotechnology	NA
GCA_014859465.1	MBE0469655.1	Methyloprofundus sp.	Kmv24	2020875	2020/10/07	Institute of Bioengineering, Research Center of Biotechnology of RAS	NA
GCA_000087965.1	NA	Xanthomonas albilineans GPE PC73	strain=GPE PC73	380358	2010/05/05	Genoscope	NA
GCA_905182485.1	NA	uncultured Luminiphilus sp.	FRAM18_bin324	1655483	2021/02/03	MAX PLANCK INSTITUTE FOR MARINE MICROBIOLOGY	NA
GCA_014198245.1	MBB4370584.1	Bradyrhizobium sp. cir1	strain=CIR1	1445730	2020/08/14	DOE Joint Genome Institute	NA
GCA_014653435.1	NA	Alishewanella longhuensis	strain=CGMCC 1.7003	1091037	2020/09/12	WFCC-MIRCEN World Data Centre for Microorganisms (WDCM)	NA
GCA_016208905.1	NA	Nitrospirota bacterium	NC_groundwater_1509_Pr4_B-0.1um_43_7	2026887	2020/12/21	Innovative Genomics Institute	NA
GCA_001057485.1	NA	Cardiobacterium hominis	strain=598_FBAL	2718	2015/07/10	University of Washington	NA
GCA_018623235.1	NA	SAR86 cluster bacterium	KhW_metabat.27	2030880	2021/06/02	University of Tehran	NA
GCA_018828425.1	NA	Gammaproteobacteria bacterium	OSS_A.mb.48	1913989	2021/06/09	Department of Ecology and Genetics, Limnology and Science for Life Laboratory, Uppsala University	NA
GCA_000384415.1	NA	Cycloclasticus pugetii PS-1	strain=PS-1	655438	2013/04/26	JGI	NA
GCA_002415095.1	NA	Paraglaciecola agarilytica	UBA5045	395568	2017/10/03	University of Queensland	NA
GCA_011380585.1	NA	Chromatiales bacterium	HyVt-555	2026725	2020/03/17	The University of Hong Kong	NA
GCA_003565235.1	NA	Ectothiorhodospiraceae bacterium	T3Sed10_301R1	2026737	2018/09/13	Institute for Biodiversity and Ecosystem dynamics, Faculty of Science, University of Amsterdam	NA
GCA_013403565.1	NA	Chitinibacter bivalviorum	strain=2T18	2739434	2020/07/13	Kyung Hee University	NA
GCA_002209385.1	ASF47706.1	Methylovulum psychrotolerans	strain=HV10_M2	1704499	2017/06/27	University of Bergen	NA
GCA_016217665.1	NA	Nitrospirota bacterium	NC_groundwater_1770_Pr3_B-0.1um_51_186	2026887	2020/12/21	Innovative Genomics Institute	NA
GCA_003514155.1	NA	Pseudohongiella sp.	UBA10815	1979412	2018/09/07	University of Queensland	NA
GCA_018703435.1	NA	Cellvibrionales bacterium	SI075_bin80	2026722	2021/06/02	The University of Melbourne	NA
GCA_000968535.1	CCE22213.1	Methylotuvimicrobium alcaliphilum 20Z	strain=20Z	1091494	2011/10/14	CEA/DSV/IG/Genoscope	NA
GCA_000392595.1	NA	Plesiomonas shigelloides 302-73	strain=302-73	1315976	2013/05/16	Centro Nacional de Analisis Genomico	NA
GCA_004571045.1	TFV30281.1	Bradyrhizobium frederickii	strain=CNPSo 3424	2560054	2019/04/02	Empresa Brasileira de Pesquisa Agropecuaria	NA
GCA_016837255.1	NA	Cysteiniphilum sp. 19X3-34	strain=19X3-34	2775040	2021/02/08	Guangdong Provincial Hospital of Traditional Chinese Medicine	NA
GCA_018712705.1	NA	Candidatus Aphodousia faecalis	ChiW13-1064	2840675	2021/06/04	Quadram Institutte	NA
GCA_001038215.1	NA	Pluralibacter gergoviae	strain=JB83E35	61647	2015/06/23	UCSF	NA
GCA_018002785.1	NA	Arenimonas sp.	Go_Leine_bin_25	1872635	2021/04/16	Genomic and Applied Microbiology & Goettingen Genomics Laboratory	NA
GCA_001879235.1	NA	Sodalis sp. TME1	strain=TME1	1912097	2016/11/15	CCG-UNAM	NA
GCA_001652405.1	NA	Bibersteinia trehalosi Y31	strain=Y31	1261658	2016/05/26	Washington State University	NA
GCA_016706645.1	NA	Sulfuritalea sp.	Ejby_18-Q3-R6-50_BATAC.262	2480090	2021/01/19	Aalborg University	NA
GCA_011322515.1	NA	Leucothrix mucor	HyVt-493	45248	2020/03/16	The University of Hong Kong	NA
GCA_017302725.1	NA	Burkholderiales bacterium	UWPOB_OTTO1	1891238	2021/03/08	University of Wisconsin-Madison	NA
GCA_014651655.1	NA	Aidingimonas halophila	strain=KCTC 12885	574349	2020/09/12	WFCC-MIRCEN World Data Centre for Microorganisms (WDCM)	NA
GCA_001425905.1	NA	Methylibium sp. Root1272	strain=Root1272	1736441	2015/11/02	Max Planck Institute for Plant Breeding Research	NA
GCA_016703665.1	NA	Betaproteobacteria bacterium	Aved_18-Q3-R54-62_BAT3C.394	1891241	2021/01/19	Aalborg University	NA
GCA_018066965.1	NA	Zhongshania sp.	Lab_640_Crude_bin.4	1971902	2021/04/17	University of Calgary	NA
GCA_902705865.1	NA	BD1-7 clade bacterium	SB11_3	2029982	2019/12/17	UNIVERSITY OF BRITISH COLUMBIA	NA
GCA_004210645.1	NA	Haliea sp.	PMG_163	1932666	2019/02/19	University of East Anglia	NA
GCA_016704005.1	NA	Burkholderiales bacterium	AalW_18-Q3-R10-53_MAXAC.061	1891238	2021/01/19	Aalborg University	NA
GCA_002719755.1	NA	Spongiibacter sp.	SP312	2024860	2017/10/25	Tara Oceans Consortium	NA
GCA_003732545.1	NA	Salinisphaera halophila YIM 95161	strain=YIM 95161	1051139	2018/11/15	The Third Institute of State Oceanic Administration (SOA)	NA
GCA_016706705.1	NA	Betaproteobacteria bacterium	Ejby_18-Q3-R6-50_BATAC.207	1891241	2021/01/19	Aalborg University	NA
GCA_004004565.1	NA	Inhella crocodyli	strain=CCP-18	2499851	2019/01/08	National Kaohsiung University of Science and Technology	NA
GCA_001426885.1	NA	Pelomonas sp. Root1444	strain=Root1444	1736464	2015/11/02	Max Planck Institute for Plant Breeding Research	NA
GCA_900557735.1	NA	uncultured Franconibacter sp.	UMGS2076	1649297	2019/01/29	EBI	NA
GCA_018261965.1	NA	Chromatiaceae bacterium	CTSoil_129	2049432	2021/05/04	Colorado State University	NA
GCA_900767445.1	NA	uncultured Ruminobacter sp.	HGM20901	538947	2020/06/25	DOE JGI	NA
GCA_009692155.1	NA	Nitrospiraceae bacterium	Baikal-deep-G158	2026770	2019/11/22	Evolutionary Genomics Group	NA
GCA_016200255.1	NA	Nitrospirota bacterium	NC_groundwater_1035_Pr1_S-0.65um_57_15	2026887	2020/12/21	Innovative Genomics Institute	NA
GCA_018004435.1	NA	Chromatiaceae bacterium	Gw_Bodden_bin_268	2049432	2021/04/16	Genomic and Applied Microbiology & Goettingen Genomics Laboratory	NA
GCA_000378125.1	NA	Rudaea cellulosilytica DSM 22992	strain=DSM 22992	1123073	2013/04/23	DOE Joint Genome Institute	NA
GCA_018658925.1	NA	Gammaproteobacteria bacterium	SI039_bin80	1913989	2021/06/02	The University of Melbourne	NA
GCA_000934725.1	NA	Methyloterricola oryzae	strain=73a	1495050	2015/02/26	DOE Joint Genome Institute	NA
GCA_013140765.1	NA	Sulfuriferula sp.	WB-IL-01	2025307	2020/05/21	Radboud University	NA
GCA_018002405.1	NA	Arenimonas sp.	Go_Leine_bin_116	1872635	2021/04/16	Genomic and Applied Microbiology & Goettingen Genomics Laboratory	NA
GCA_018828785.1	NA	Gammaproteobacteria bacterium	OSL_A.mb.39	1913989	2021/06/09	Department of Ecology and Genetics, Limnology and Science for Life Laboratory, Uppsala University	NA
GCA_015662515.1	NA	Chromatiales bacterium	SZUA-1441	2026725	2020/11/23	The University of Hong Kong	NA
GCA_903813425.1	NA	uncultured Gammaproteobacteria bacterium	1586E.bazo_MAR-LS-ET_sox	86473	2021/01/28	MAX PLANCK INSTITUTE FOR MARINE MICROBIOLOGY	NA
GCA_004298545.1	NA	Candidimonas sp.	FW021_bin.4	1912597	2019/02/25	University of Oklahoma	NA
GCA_018656945.1	NA	Gammaproteobacteria bacterium	SI047_bin51	1913989	2021/06/02	The University of Melbourne	NA
GCA_003987145.1	NA	Aliidiomarina minuta	strain=MLST1	880057	2018/12/31	The Third Institute of Oceanography, Key Laboratory of Marine Biogenetic Resources	NA
GCA_016868075.1	NA	Betaproteobacteria bacterium	K_Offshore_40m_m2_212	1891241	2021/02/11	University of Wisconsin - Madison	NA
GCA_905373425.1	NA	uncultured Mesocricetibacter sp.	SRR9217471-mag-bin.13	1648519	2021/03/26	EMG	NA
GCA_013824615.1	NA	Thermodesulfovibrio sp.	SW.3.86	2067987	2020/07/28	University of Illinois at Urbana-Champaign	NA
GCA_018262535.1	NA	Nitrospirota bacterium	CTSoil_102	2026887	2021/05/04	Colorado State University	NA
GCA_014750655.1	NA	Salinimonas profundi	strain=HHU 13199	2729140	2020/09/25	Hohai Univercity	NA
GCA_006515815.1	NA	Halothiobacillaceae bacterium	X1_MaxBin.070	2268194	2019/06/28	The Ohio State University	NA
GCA_018919565.1	NA	Enterobacteriaceae bacterium S5_ASV_15	strain=S5_ASV_15	2847019	2021/06/16	Washington University in St. Louis	NA
GCA_001922565.1	NA	Neptunomonas phycophila	strain=3CM2.5	1572645	2016/12/28	University of Santiago de Compostela	NA
GCA_018402605.1	NA	Litorivicinus sp.	M30B13	2077313	2021/05/19	Academia Sinica	NA
GCA_000733855.1	NA	Methylomicrobium agile	strain=ATCC 35068	39774	2014/07/24	DOE Joint Genome Institute	NA
GCA_002117105.1	NA	Oceanicoccus sagamiensis	strain=NBRC 107125	716816	2017/05/02	Atmosphere and Ocean Research Institute, The University of Tokyo	NA
GCA_015660575.1	NA	Pseudomonadales bacterium	SZUA-1010	1891229	2020/11/23	The University of Hong Kong	NA
GCF_000685825.1	WP_018265152.1;WP_024879511.1	Methylocystis sp. LW5	strain=LW5	107633	2014/05/08	DOE Joint Genome Institute	NA
GCA_002492145.1	NA	Sutterellaceae bacterium UBA7131	UBA7131	1953088	2017/10/10	University of Queensland	NA
GCA_006385045.1	NA	Oleibacter marinus	bin01	484498	2019/06/21	Ocean University of China	NA
GCA_017987535.1	NA	Burkholderiaceae bacterium	Gw_SlDig_bin_326	2030806	2021/04/15	Genomic and Applied Microbiology & Goettingen Genomics Laboratory	NA
GCA_017307835.1	NA	Burkholderiales bacterium	SCN18_25_1_16_R1_B_68_8	1891238	2021/03/08	Jill Banfield Lab (University of California Berkeley)	NA
GCA_016703945.1	NA	Burkholderiales bacterium	AalW_18-Q3-R10-53_MAXAC.171	1891238	2021/01/19	Aalborg University	NA
GCA_017997435.1	NA	Giesbergeria sp.	Go_SlPrim_bin_164	2818473	2021/04/15	Genomic and Applied Microbiology & Goettingen Genomics Laboratory	NA
GCA_018005055.1	NA	Aeromonadaceae bacterium	Go_Inlet_bin_140	1948889	2021/04/16	Genomic and Applied Microbiology & Goettingen Genomics Laboratory	NA
GCA_003610095.1	NA	Collimonas fungivorans	strain=ES_Al-A1	158899	2018/10/02	DOE Joint Genome Institute	NA
GCA_011378715.1	NA	Psychromonas sp. SA13A	strain=SA13A	2686346	2020/03/17	Shandong University	NA
GCA_018649295.1	NA	Gammaproteobacteria bacterium	SI053_bin83	1913989	2021/06/02	The University of Melbourne	NA
GCA_013215825.1	NA	Piscirickettsiaceae bacterium	DT_61	2030828	2020/06/02	Simons Collaboration on Ocean Processes and Ecology (SCOPE)	NA
GCA_905339695.1	CAG1769400.1	uncultured bacterium	BAC3	77133	2021/03/25	Heleen Ouboter	NA
GCA_004352985.1	NA	Pigmentiphaga sp. D-2	strain=D-2	1002116	2019/03/15	Nanjing Agricultural Unversity	NA
GCA_900113575.1	SFH38457.1	Nitrosospira sp. Nsp14	strain=Nsp14	1855333	2016/11/02	DOE - JOINT GENOME INSTITUTE	NA
GCA_001294465.1	NA	Moellerella wisconsensis ATCC 35017	strain=ATCC 35017	1354267	2015/09/18	UW-GEL (University of Wisconsin - Genome Evolution Laboratory)	NA
GCA_018676895.1	NA	Gammaproteobacteria bacterium	IDS-33	1913989	2021/06/02	Monash University	NA
GCA_016234185.1	NA	Nitrospirota bacterium	NC_groundwater_1765_Pr3_B-0.1um_46_13	2026887	2020/12/21	Innovative Genomics Institute	NA
GCA_011050795.1	NA	Nitrospirota bacterium	HyVt-311	2026887	2020/03/02	The University of Hong Kong	NA
GCA_003075035.1	NA	Zobellella maritima	strain=102-Py4	2059725	2018/04/30	Korea University	NA
GCA_005222225.1	NA	Salinimonas lutimaris	strain=DPSR-4	914153	2019/05/07	Institute of Oceanology, Chinese Academy of Sciences	NA
GCA_002149925.1	NA	Thioflexithrix psekupsensis	strain=D3	1570016	2017/05/19	New England Biolabs	NA
GCA_014384565.1	NA	Candidatus Pseudothioglobus aerophilus		2841689	2020/09/01	Utrecht University	NA
GCA_015661955.1	NA	Thiotrichaceae bacterium	SZUA-1498	2030882	2020/11/23	The University of Hong Kong	NA
GCA_018006455.1	NA	Nitrospira sp.	Gw_Bodden_bin_138	70125	2021/04/16	Genomic and Applied Microbiology & Goettingen Genomics Laboratory	NA
GCA_018415865.1	NA	Wohlfahrtiimonas chitiniclastica	strain=DSM 100917	400946	2021/05/20	Leibniz Institute DSMZ	NA
GCA_006151725.2	NA	Chitinimonas sp. BJB300	strain=BJB300	1559339	2019/07/28	GCAT-SEEK	NA
GCA_000317495.1	NA	Crinalium epipsammum PCC 9333	strain=PCC 9333	1173022	2012/12/06	JGI	Yes
GCA_002095075.2	NA	Francisella endosymbiont of Ornithodoros moubata	strain=FLE-Om	1981171	2017/04/18	Portland State University	NA
GCA_009990205.1	NA	Yokenella regensburgei	strain=WCD67	158877	2020/01/29	DOE Joint Genome Institute	NA
GCA_000373005.1	NA	Trinickia symbiotica	strain=JPY-347	863227	2013/04/23	DOE Joint Genome Institute	NA
GCA_012910705.1	NA	Aromatoleum anaerobium	strain=LuFRes1	182180	2020/04/27	The James Hutton Institute	NA
GCA_001057555.1	NA	Cardiobacterium hominis	strain=612_ETAR	2718	2015/07/10	University of Washington	NA
GCA_001644125.1	OAI27658.1;OAI30590.1;OAI31388.1	Methylosinus sp. R-45379	strain=R-45379	980563	2016/05/16	Ghent University	NA
GCA_002928895.1	PPD26970.1	Methylomonas sp.	DS1.3.54	418	2018/02/14	University of Illinois at Urbana-Champaign	NA
GCA_003646355.1	RLA42009.1	Gammaproteobacteria bacterium	B44_G6	1913989	2018/10/15	The University of Texas at Austin	NA
GCA_900089455.2	NA	Orrella dioscoreae	Orrdi1	1851544	2017/10/10	UZH	NA
GCA_016715325.1	MBK8815946.1;MBK8816948.1	Methylococcaceae bacterium	Mari_18-Q3-R65-66_BAT3C.366	1933926	2021/01/19	Aalborg University	NA
GCA_017884615.1	NA	Candidatus Competibacteraceae bacterium	bin_81	2053538	2021/04/08	University of California, Davis	NA
GCA_003752585.1	NA	Sinobacterium caligoides	strain=DSM 100316	933926	2018/11/15	DOE Joint Genome Institute	NA
GCA_002795425.1	NA	Conservatibacter flavescens	strain=7.4	28161	2017/11/26	University of Copenhagen	NA
GCA_903813585.1	NA	uncultured Gammaproteobacteria bacterium	2769A.sox2.bhec_GOM-CH_sox2	86473	2021/01/28	MAX PLANCK INSTITUTE FOR MARINE MICROBIOLOGY	NA
GCA_018333695.1	NA	Sulfuritalea sp.	CROMO_BS_22_9	2480090	2021/05/10	University of Utah	NA
GCA_017529805.1	NA	Neisseriaceae bacterium	RGIG6566	2014784	2021/03/22	Nanjing Agricultural University	NA
GCA_003693935.1	NA	Nitrospirota bacterium	J155	2026887	2018/10/29	California Institute of Technology	NA
GCA_008107625.1	NA	Zoogloea oleivorans	strain=Buc	1552750	2019/08/26	Seqomics Ltd.	NA
GCA_018827345.1	NA	Gammaproteobacteria bacterium	Undefined_mixed_planktonic.mb.110	1913989	2021/06/09	Department of Ecology and Genetics, Limnology and Science for Life Laboratory, Uppsala University	NA
GCA_006228385.1	NA	Salinimonas iocasae	strain=KX18D6	2572577	2019/06/11	Institute of Oceanology, Chinese Academy of Sciences	NA
GCA_000287235.1	NA	Candidatus Carsonella ruddii CE isolate Thao2000	Thao2000	1202536	2012/08/13	Yale University	NA
GCA_002777295.1	NA	Candidatus Hamiltonella defensa	strain=NY26	138072	2017/11/16	University of Georgia	NA
GCA_018713485.1	NA	Candidatus Avisuccinivibrio pullicola	3820	2840703	2021/06/04	Quadram Institutte	NA
GCA_018003455.1	NA	Brachymonas sp.	Gw_Prim_bin_249	1936292	2021/04/16	Genomic and Applied Microbiology & Goettingen Genomics Laboratory	NA
GCA_009594935.1	NA	Nitrospira sp.	MAG_149	70125	2019/11/05	Northeastern University	NA
GCA_003552345.1	NA	Ectothiorhodospiraceae bacterium	B1Sed10_46R1	2026737	2018/09/12	Institute for Biodiversity and Ecosystem dynamics, Faculty of Science, University of Amsterdam	NA
GCA_014879375.1	NA	Xanthomonadaceae bacterium	PR5	1926873	2020/10/12	Northwestern University	NA
GCA_016790625.1	NA	Betaproteobacteria bacterium	new MAG-162	1891241	2021/02/01	Micoorganism	NA
GCA_013521105.1	NA	Candidatus Nitrotoga sp.	MC4_S2_Binsanity_014	2022770	2020/07/23	University of Chicago	NA
GCA_000420545.1	NA	Arenimonas oryziterrae DSM 21050 = YC6267	strain=DSM 21050	1121015	2013/07/09	DOE Joint Genome Institute	NA
GCA_007830535.1	NA	Extensimonas vulgaris	strain=CGMCC 1.10977	1031594	2019/08/02	DOE Joint Genome Institute	NA
GCA_000204645.1	NA	Alicycliphilus denitrificans K601	strain=K601	596154	2011/04/19	US DOE Joint Genome Institute	NA
GCA_905208965.1	NA	Enterobacteriaceae bacterium	ERR1600610-bin.7	1849603	2021/02/04	EMG	NA
GCA_903814175.1	NA	uncultured Gammaproteobacteria bacterium	C114.bsp_MAR-CL_sox	86473	2021/01/28	MAX PLANCK INSTITUTE FOR MARINE MICROBIOLOGY	NA
GCA_000367245.1	NA	Taylorella equigenitalis 14/56	strain=14/56	1091497	2012/07/31	University of Bristol	NA
GCA_016894345.1	NA	Paralysiella testudinis	strain=26B	2809020	2021/02/16	Institute of Microbiology	NA
GCA_007119135.1	NA	Ectothiorhodospiraceae bacterium	CSSed162cmA_414	2026737	2019/07/18	Institute for Biodiversity and Ecosystem dynamics, Faculty of Science, University of Amsterdam	NA
GCA_011391475.1	NA	Woeseia sp.	S06.Bin013	1980636	2020/03/17	Sun Yat-sen University	NA
GCF_001541925.1	WP_067959013.1	Nitrosopumilus sp. Nsub	strain=Nsub	1776294	2016/01/27	Hong Kong University of Science and Technology	NA
GCA_001186405.1	NA	Leptospirillum sp. Group II 'CF-1'	strain=CF-1	1660083	2015/07/24	Universidad de Santiago de Chile	NA
GCA_018128925.1	QUC64857.1	Nitrosopumilus sp. K4	strain=K4	2795383	2021/04/22	Korea Institute of Geoscience and Mineral Resources	NA
GCA_016183615.1	NA	Betaproteobacteria bacterium	NC_groundwater_329_Ag_B-0.1um_65_19	1891241	2020/12/21	Innovative Genomics Institute	NA
GCA_016200035.1	MBI3842251.1	Nitrososphaerota archaeon	NC_groundwater_1047_Pr1_S-0.65um_38_12	2026795	2020/12/21	Innovative Genomics Institute	NA
GCF_000934725.1	WP_045226285.1;WP_045226820.1;WP_045226820.1	Methyloterricola oryzae	strain=73a	1495050	2015/02/26	DOE Joint Genome Institute	NA
GCA_003553545.1	NA	Spiribacter sp.	T1Sed10_76	1930901	2018/09/12	Institute for Biodiversity and Ecosystem dynamics, Faculty of Science, University of Amsterdam	NA
GCA_016720345.1	NA	Thermomonas sp.	Viby_18-Q3-R106-67_BATAC.53	1971895	2021/01/19	Aalborg University	NA
GCA_014138265.1	NA	Dokdonella fugitiva	strain=RH2WT43	328517	2020/08/10	DOE Joint Genome Institute	NA
GCA_002011815.1	NA	Nitrospirae bacterium JdFR-86	JdFR-86	1935147	2017/03/02	University of Hawaii	NA
GCA_900163755.1	SJM90451.1;SJM94736.1	Crenothrix polyspora	RSM_CP1	360316	2017/02/16	Department of Microbiology and Ecosystem Science, University of Vienna	NA
GCA_000314955.1	NA	Paraglaciecola chathamensis S18K6	strain=S18K6	1127672	2012/10/30	Shandong University	NA
GCA_013425485.1	NA	Endozoicomonas sp. SM1973	strain=SM1973	2751884	2020/07/19	Shangdong University Qingdao CAMPUS	NA
GCA_010031255.1	NDG14246.1	Betaproteobacteria bacterium	WBA_1B_030	1891241	2020/01/31	Georgia Institute of Technology	NA
GCA_016711875.1	NA	Betaproteobacteria bacterium	Hade_18-Q3-R52-61_BATAC.452	1891241	2021/01/19	Aalborg University	NA
GCA_014174515.1	NA	Mitsuaria sp. WAJ17	strain=WAJ17	2761452	2020/08/13	Shandong university	NA
GCA_002104455.1	NA	Colwellia chukchiensis	strain=CGMCC 1.9127	641665	2017/04/21	Third Institute Of Oceanography,State Oceanic Administration	NA
GCA_017983875.1	NA	Brachymonas sp.	Go_Inlet_bin_79	1936292	2021/04/15	Genomic and Applied Microbiology & Goettingen Genomics Laboratory	NA
GCA_004339625.1	NA	Lonepinella koalarum	strain=DSM 10053	53417	2019/03/11	DOE Joint Genome Institute	NA
GCA_011041425.1	NA	Nitrospirota bacterium	HyVt-245	2026887	2020/02/29	The University of Hong Kong	NA
GCA_016429085.1	NA	Aquitalea sp. ASV16	strain=ASV16	2795105	2020/12/28	Massachusetts Institute of Technology	NA
GCA_018067195.1	NA	Zhongshania sp.	640_Coassembly_bin.32	1971902	2021/04/17	University of Calgary	NA
GCA_016028735.1	NA	Oligella ureolytica	strain=FDAARGOS_872	90244	2020/12/14	US Food and Drug Administration	NA
GCA_016708185.1	NA	Comamonadaceae bacterium	Damh_18-Q3-R51-60_BAT3C.25	1871071	2021/01/19	Aalborg University	NA
GCA_002420165.1	NA	Nitrospirae bacterium UBA5696	UBA5696	1948120	2017/10/03	University of Queensland	NA
GCA_019238035.1	NA	Sinobacteraceae bacterium	CP_BM_ER_2	1969813	2021/07/15	The Genomics for Climate Change Research Center (GCCRC)	NA
GCA_016106585.1	NA	Candidatus Nitrotoga sp.	MC14_S12_M_Binsanity_031	2022770	2020/12/17	University of Chicago	NA
GCA_018780645.1	NA	Burkholderiaceae bacterium	MAG_28	2030806	2021/06/08	Friedrich Schiller University Jena	NA
GCA_013822265.1	NA	Leptothrix sp. (in: b-proteobacteria)	PR.3.46	34030	2020/07/28	University of Illinois at Urbana-Champaign	NA
GCA_016744455.1	NA	Alcanivoracaceae bacterium	BB32	2024895	2021/01/22	ProBone	NA
GCA_003046255.1	PTM63340.1	Nitrosomonas nitrosa	strain=Nm91	52442	2018/04/09	DOE Joint Genome Institute	NA
GCA_016712055.1	NA	Cellvibrionales bacterium	Hade_18-Q3-R52-61_BATAC.14	2026722	2021/01/19	Aalborg University	NA
GCA_018703015.1	NA	Methylococcales bacterium	SI074_bin101	2304002	2021/06/02	The University of Melbourne	NA
GCA_001828925.1	NA	Rhodocyclales bacterium GWA2_65_20		1802017	2016/10/21	Banfield Lab, University of California, Berkeley	NA
GCA_013693955.1	NA	Candidatus Thiothrix singaporensis	SSD2	2799669	2020/07/25	Singapore Centre for Environmental Life Sciences Engineering	NA
GCA_002320655.1	NA	Oblitimonas sp. UBA1679	UBA1679	1946999	2017/09/21	University of Queensland	NA
GCA_902546415.1	NA	uncultured Pseudohongiella sp.	AG-901-D03	1772216	2019/10/28	WOODS HOLE OCEANOGRAPHIC INSTITUTION	NA
GCA_003062205.1	NA	Candidatus Sedimenticola endophacoides	N1_N3_P5	2548426	2018/04/23	Clemson University	NA
GCA_016192065.1	NA	Betaproteobacteria bacterium	NC_groundwater_769_Ag_S2p5_64_14	1891241	2020/12/21	Innovative Genomics Institute	NA
GCA_018701475.1	NA	Francisellaceae bacterium	SI072_bin6	1902406	2021/06/02	The University of Melbourne	NA
GCA_018695695.1	NA	Gammaproteobacteria bacterium	SI037S4_bin6	1913989	2021/06/02	The University of Melbourne	NA
GCA_900089955.1	NA	Candidatus Accumulibacter aalborgensis	3	1860102	2016/06/16	Department of Biotechnology, Chemistry and Environmental Engineering, Aalborg University	NA
GCA_016837235.1	NA	Cysteiniphilum marinum	strain=19X3-32	2774191	2021/02/08	Guangdong Provincial Hospital of Traditional Chinese Medicine	NA
GCA_900454915.1	NA	Plesiomonas shigelloides	strain=NCTC10364	703	2018/06/29	SC	NA
GCA_003063475.1	NA	Limnohabitans curvus	strain=MWH-C5	323423	2018/04/23	Biology Centre CAS	NA
GCA_019239575.1	NA	Sinobacteraceae bacterium	CP_BM_RX_R9_12	1969813	2021/07/15	The Genomics for Climate Change Research Center (GCCRC)	NA
GCA_013394855.1	NA	Insectihabitans xujianqingii	strain=CF-1111	2738837	2020/07/08	Chinese Center for Disease Control and Prevention	NA
GCA_009805885.1	NA	Spiribacter roseus	strain=SSL97	1855875	2019/12/27	University of Seville	NA
GCA_001648595.1	NA	Legionella bozemanae	strain=ATCC 33217	447	2016/05/19	National Institute for Communicable Disease Control and Prevention, Chinese Center for Disease Contr	NA
GCA_007004655.1	NA	Exilibacterium tricleocarpae	strain=R142	2591008	2019/07/15	Guangxi University	NA
GCA_014055465.1	NA	Nitrospira sp. CR1.1	CR1.1	2656756	2020/08/04	IWWR, RADBOUD UNIVERSITY	NA
GCA_018780125.1	NA	Nitrospirota bacterium	MAG_60	2026887	2021/06/08	Friedrich Schiller University Jena	NA
GCA_003666235.1	NA	Brenneria goodwinii	strain=FRB141	1109412	2018/10/17	Bangor University	NA
GCA_000425385.1	NA	Pseudoduganella violaceinigra DSM 15887	strain=DSM 15887	1121480	2013/07/11	DOE Joint Genome Institute	NA
GCA_001678995.1	NA	Moraxella atlantae	strain=CCUG 59586	34059	2016/07/05	TAILORED-Treatment project	NA
GCA_003402375.1	NA	Candidatus Nitrotoga sp. CP45	CP45	2184309	2018/08/17	University of Colorado Denver	NA
GCA_016721365.1	NA	Piscinibacter sp.	Skiv_18-Q3-R9-52_BATAC.52	1903157	2021/01/19	Aalborg University	NA
GCA_002260525.1	NA	Hahella sp. CCB-MM4	strain=CCB-MM4	1926491	2017/08/18	Center For Chemical Biology, USM	NA
GCA_018969975.1	NA	Burkholderiales bacterium	REEB463	1891238	2021/06/21	Sun Yat-sen University	NA
GCA_013408065.1	NYG45257.1	Bradyrhizobium sp. IAR9	strain=IAR9	2663841	2020/07/13	DOE Joint Genome Institute	NA
GCA_015904025.1	MBH0194860.1;MBH0194865.1	Nitrospira sp.	YR-WHU	70125	2020/12/09	College of Environmental Sciences and Engineering	NA
GCA_009594995.1	NA	Nitrospira sp.	MAG_246	70125	2019/11/05	Northeastern University	NA
GCA_015488555.1	NA	Gammaproteobacteria bacterium	S012_109	1913989	2020/11/16	Portland State University	NA
GCA_016777005.1	NA	SAR86 cluster bacterium	BS30m-G42	2030880	2021/02/01	Evolutionary Genomics Group	NA
GCA_013204155.1	NA	Pseudohongiella sp.	bin.121	1979412	2020/06/01	Universite Laval	NA
GCA_018007105.1	NA	Sphaerotilus sp.	Go_Leine_bin_16	2093942	2021/04/16	Genomic and Applied Microbiology & Goettingen Genomics Laboratory	NA
GCA_007097545.1	NA	Trinickia caryophylli	strain=DSM 50341	28094	2019/07/17	University of Tuebingen	NA
GCA_903813875.1	NA	uncultured Gammaproteobacteria bacterium	2487C.bput_MAR-LOG-Q_sox	86473	2021/01/28	MAX PLANCK INSTITUTE FOR MARINE MICROBIOLOGY	NA
GCA_002162695.1	OUR81281.1;OUR82750.1	Cycloclasticus sp. 46_120_T64	46_120_T64	1856281	2017/05/31	Lawrence Berkeley National Lab	NA
GCA_018648825.1	NA	Gammaproteobacteria bacterium	co234_bin55	1913989	2021/06/02	The University of Melbourne	NA
GCA_016873435.1	NA	Nitrospira sp.	K_Offshore_80m_m2_040	70125	2021/02/11	University of Wisconsin - Madison	NA
GCA_902143325.1	NA	Beggiatoa sp. 'Guaymas Basin'	Beggiatoa GUB8	2587807	2019/07/31	UNIVERSITY OF DELAWARE	NA
GCA_018919645.1	NA	Enterobacteriaceae bacterium S22_ASV_15	strain=S22_ASV_15	2847016	2021/06/16	Washington University in St. Louis	NA
GCA_016653275.1	NA	Halorhodospira halophila	strain=IM9620	1053	2021/01/16	GEOMAR Helmholtz Centre for Ocean Research Kiel	NA
GCA_017385555.1	NA	Succinivibrionaceae bacterium	RGIG57	2053620	2021/03/18	Nanjing Agricultural University	NA
GCA_017880945.1	NA	Gallionella sp.	Chersky.3_41	2052161	2021/04/08	KOREA POLAR RESEARCH INSTITUTE	NA
GCA_001023515.1	NA	Diaphorobacter sp. J5-51	strain=J5-51	680496	2015/06/09	Peking University	NA
GCA_016709745.1	NA	Rhodocyclaceae bacterium	EsbW_18-Q3-R4-48_BATAC.233	1898103	2021/01/19	Aalborg University	NA
GCA_009842575.1	MYG33787.1	Cenarchaeum sp. SB0677_bin_16	SB0677_bin_16	2604883	2020/01/09	University of Queensland	NA
GCA_016745395.1	MBL1256954.1;MBL1258897.1	Methylocystis sp. Sn-Cys	strain=Sn-Cys	1701263	2021/01/24	Agharkar Research Institute	NA
GCA_017885745.1	NA	Methylococcaceae bacterium	bin_131	1933926	2021/04/08	University of California, Davis	NA
GCA_013390775.1	NWJ89619.1	Marine Group I thaumarchaeote	strain=D11	2511932	2020/07/06	National Science Foundation of China	NA
GCA_018676495.1	NA	Methylococcales bacterium	SI037_bin161	2304002	2021/06/02	The University of Melbourne	NA
GCA_900637125.1	NA	Taylorella equigenitalis ATCC 35865	strain=NCTC11184	743973	2018/12/20	SC	NA
GCA_016776985.1	NA	Luminiphilus sp.	BS30m-G46	2590574	2021/02/01	Evolutionary Genomics Group	NA
GCA_003696065.1	NA	Nitrospirota bacterium	J053	2026887	2018/10/29	California Institute of Technology	NA
GCA_009857815.1	NA	Pseudomaricurvus sp. HS19	strain=HS19	2692626	2020/01/12	Xiamen University	NA
GCA_019245435.1	NA	Sinobacteraceae bacterium	CP_BM_ER_R7_9	1969813	2021/07/15	The Genomics for Climate Change Research Center (GCCRC)	NA
GCA_001267275.1	NA	Thiopseudomonas alkaliphila	strain=E1086	1697053	2015/08/13	CDC	NA
GCA_000239335.1	NA	Yokenella regensburgei ATCC 43003	strain=ATCC 43003	1002368	2011/12/21	Washington University Genome Center	NA
GCA_016874615.1	NA	Gammaproteobacteria bacterium	M_surface_6_m2_085	1913989	2021/02/11	University of Wisconsin - Madison	NA
GCA_019090445.1	NA	Gammaproteobacteria bacterium	DC_out19	1913989	2021/07/01	National Research Council Canada	NA
GCA_018971145.1	NA	Burkholderiales bacterium	REEB98	1891238	2021/06/21	Sun Yat-sen University	NA
GCA_002400565.1	NA	Cellvibrionales bacterium	NORP189	2026722	2017/09/28	University of Southern California	NA
GCA_018899575.1	NA	Gammaproteobacteria bacterium	KR11_S2_MetaG.mb.8	1913989	2021/06/16	Department of Ecology and Genetics, Limnology and Science for Life Laboratory, Uppsala University	NA
GCA_014190895.1	NA	Nitrosomonadaceae bacterium	LBMAG_Betaproteobacteria_hypo.bin3_Nitrosospira	2026767	2019/05/29	Center for Ecological Research, Kyoto University	NA
GCA_013374055.1	NA	Cobetia sp. 5-11-6-3	strain=5-11-6-3	2737458	2020/06/17	Iwate University	NA
GCA_016192435.1	NA	Rhodocyclales bacterium	NC_groundwater_749_Ag_S-0.1um_64_25	2072421	2020/12/21	Innovative Genomics Institute	NA
GCA_003751625.1	NA	Gallaecimonas pentaromativorans	strain=DSM 21945	584787	2018/11/15	DOE Joint Genome Institute	NA
GCA_002218085.1	NA	Tolypothrix sp. NIES-4075	strain=NIES-4075	2005459	2017/06/23	Toyohashi University of Technology	Yes
GCA_017853535.1	NA	Burkholderiaceae bacterium	DEBay_Sum019D_L_G_157	2030806	2021/04/08	Clemson University	NA
GCA_000026125.1	NA	Herminiimonas arsenicoxydans		204773	2007/03/16	Genoscope	NA
GCA_001467875.1	NA	Tatlockia micdadei	strain=TATLOCK	451	2015/12/15	Tel Aviv University	NA
GCA_003987345.1	NA	Aliidiomarina shirensis	strain=AIS	1048642	2018/12/31	The Third Institute of Oceanography, Key Laboratory of Marine Biogenetic Resources	NA
GCA_016778055.1	NA	Litorivicinus sp.	BS307-5m-G55	2077313	2021/02/01	Evolutionary Genomics Group	NA
GCA_002323235.1	NA	Hydrogenovibrio sp. UBA1537	UBA1537	1946604	2017/09/21	University of Queensland	NA
GCA_014635705.1	NA	Oxalicibacterium faecigallinarum	strain=CCM 2767	573741	2020/09/12	WFCC-MIRCEN World Data Centre for Microorganisms (WDCM)	Yes
GCA_004342245.1	NA	Gibbsiella quercinecans	strain=DSM 25889	929813	2019/03/11	DOE Joint Genome Institute	NA
GCA_016865255.1	QBC25512.1;QBC29470.1	Methylomonas sp. LW13	strain=LW13	107637	2019/02/15	University of Washington	NA
GCA_012927625.1	NA	Glaciimonas sp.	KJC.1	2021635	2020/04/28	Montana State University	NA
GCA_010994335.1	NA	Endozoicomonas acroporae	strain=Acr-1	1701104	2020/02/24	Academia Sinica	NA
GCA_905479945.1	NA	uncultured Glaciecola sp.	10_20180522_Bin_METABAT_131_1	291205	2021/04/15	MAX PLANCK INSTITUTE FOR MARINE MICROBIOLOGY	NA
GCA_013152485.1	NA	Nitrospirota bacterium	M_MetaBat.107	2026887	2020/05/22	Lab of Microbial Oceanography	NA
GCA_009993295.1	NA	Nitrospirota bacterium	CG_2015-19_43_20	2026887	2020/01/29	DOE Joint Genome Institute	NA
GCA_016779425.1	NA	Pseudomonadales bacterium	BS301-5m-G72	1891229	2021/02/01	Evolutionary Genomics Group	NA
GCA_900115725.1	SFP87415.1;SFQ18048.1	Nitrosomonas cryotolerans	strain=Nm55	44575	2016/11/02	DOE - JOINT GENOME INSTITUTE	NA
GCA_019188585.1	NA	Ursidibacter maritimus	strain=Pb43105x	1331689	2021/07/09	University of Copenhagen	NA
GCA_001918455.1	OLC87253.1	Thaumarchaeota archaeon 13_1_40CM_3_50_5		1805392	2016/12/23	Banfield Lab, University of California, Berkeley	NA
GCA_016925515.1	QSB01032.1;QSB01236.1	Methylomonas sp. EFPC1	strain=EFPC1	2812647	2021/02/24	University of Michigan	NA
GCA_012524015.1	NA	Oligella ureolytica	AS23ysBPME_336	90244	2020/04/18	Technical University of Denmark	NA
GCA_003987315.1	NA	Aliidiomarina haloalkalitolerans	strain=AK5	859059	2018/12/31	The Third Institute of Oceanography, Key Laboratory of Marine Biogenetic Resources	NA
GCA_905479385.1	NA	uncultured Luminiphilus sp.	0.2_20180529_Bin_110_sub	1655483	2021/04/15	MAX PLANCK INSTITUTE FOR MARINE MICROBIOLOGY	NA
GCA_000340865.1	NA	Candidatus Kinetoplastibacterium oncopeltii TCC290E	strain=TCC290E	1208920	2013/02/19	VCU	NA
GCA_001805135.1	NA	Nitrospirae bacterium RBG_13_41_22		1801704	2016/10/20	Banfield Lab, University of California, Berkeley	NA
GCA_002269405.1	NA	Candidatus Hamiltonella defensa	strain=MI47	138072	2017/08/24	The University of Georgia	NA
GCA_019113195.1	NA	Candidatus Parasutterella gallistercoris	21611	2838727	2021/07/05	Quadram Institutte	NA
GCA_903929395.1	NA	uncultured Thiodictyon sp.	I3b_bin-030	1846217	2020/07/20	BILS	NA
GCA_905478035.1	NA	uncultured SAR86 cluster bacterium	0.2_20180319_Bin_3	648174	2021/04/15	MAX PLANCK INSTITUTE FOR MARINE MICROBIOLOGY	NA
GCA_006546775.1	NA	Lysobacter aestuarii	strain=JCM 31130	1706195	2019/07/02	Inner Mongolia University	NA
GCA_018645845.1	NA	Gammaproteobacteria bacterium	SI034_bin39	1913989	2021/06/02	The University of Melbourne	NA
GCA_002386985.1	NA	Leptospirillum ferriphilum	UBA4571	178606	2017/09/28	University of Queensland	NA
GCA_018647625.1	NA	Halieaceae bacterium	SI034_bin113	2026743	2021/06/02	The University of Melbourne	NA
GCA_015659605.1	NA	Cycloclasticus sp.	SZUA-1071	2024830	2020/11/23	The University of Hong Kong	NA
GCA_007134945.1	NA	Aquisalimonas sp.	CSSed165cm_252	1872621	2019/07/18	Institute for Biodiversity and Ecosystem dynamics, Faculty of Science, University of Amsterdam	NA
GCA_018666175.1	NA	Nitrosomonadales bacterium	SI073_bin185	2026761	2021/06/02	The University of Melbourne	NA
GCA_002134785.1	OTE95784.1	Crenothrix sp. D3	D3	1880899	2017/05/12	Max Planck Institute for Marine Microbiology	NA
GCA_003541915.1	NA	Erwiniaceae bacterium	UBA11982	2053552	2018/09/10	University of Queensland	NA
GCA_002157895.1	NA	Oceanisphaera profunda	strain=SM1222	1416627	2017/05/25	Kyung Hee University	NA
GCA_905479225.1	NA	uncultured SAR86 cluster bacterium	0.2_20180522_Bin_MAXBIN_101_sub_1	648174	2021/04/15	MAX PLANCK INSTITUTE FOR MARINE MICROBIOLOGY	NA
GCA_011302915.1	NA	Thermomonas sp. HDW16	strain=HDW16	2714945	2020/03/16	Kyung Hee University	NA
GCA_003008595.1	NA	Simplicispira suum	strain=SC1-8	2109915	2018/03/19	National Institute of Agricultural Sciences	NA
GCA_011326135.1	NA	Microbulbifer sp. SH-1	strain=SH-1	2681547	2020/03/16	The National Key Research and Development Program of China (2016YFD0200405-5)	NA
GCA_018828085.1	NA	Gammaproteobacteria bacterium	OSS_B.mb.41	1913989	2021/06/09	Department of Ecology and Genetics, Limnology and Science for Life Laboratory, Uppsala University	NA
GCA_900110905.1	NA	Basfia succiniciproducens	strain=KPR-2	653940	2016/10/31	DOE - JOINT GENOME INSTITUTE	NA
GCA_905339285.1	NA	Burkholderiales bacterium	BURK2	1891238	2021/03/25	Heleen Ouboter	NA
GCA_009469695.1	NA	Propionivibrio limicola	strain=GolChi1	167645	2019/11/01	Xiamen University	NA
GCA_001038345.1	NA	Pluralibacter gergoviae	strain=SN86A38	61647	2015/06/23	UCSF	NA
GCA_006364455.1	NA	Candidatus Methylopumilus planktonicus	strain=MMS-VI-155	1581557	2019/06/19	Biology Centre CAS, Institute of Hydrobiology	NA
GCA_000319225.1	NA	Candidatus Kinetoplastibacterium crithidii (ex Angomonas deanei ATCC 30255)	RC12	1267577	2012/12/11	LNCC	NA
GCA_018671205.1	NA	Gammaproteobacteria bacterium	SI037_bin54	1913989	2021/06/02	The University of Melbourne	NA
GCA_003390335.1	NA	Thalassotalea euphylliae	strain=H1	1655234	2018/08/15	Nanyang Technological University	NA
GCF_900696045.1	WP_134482982.1	Candidatus Nitrosocosmicus franklandus	NFRAN1	1798806	2019/03/25	UNIVERSITY OF EAST ANGLIA, UK	NA
GCA_015660295.1	NA	Gammaproteobacteria bacterium	SZUA-1028	1913989	2020/11/23	The University of Hong Kong	NA
GCA_014762485.1	NA	Gammaproteobacteria bacterium	Bin_24	1913989	2020/09/25	UFRJ	NA
GCA_009796745.1	NA	Paraglaciecola sp. L1A13	strain=L1A13	2686359	2019/12/24	Shandong University	NA
GCA_002864045.1	NA	Endozoicomonas acroporae	strain=Acr-14	1701104	2018/01/05	Academia Sinica	NA
GCA_016779665.1	NA	Litorivicinus sp.	BS301-5m-G60	2077313	2021/02/01	Evolutionary Genomics Group	NA
GCA_002464935.1	NA	Candidatus Enterovibrio escacola	strain=MJ02	1927127	2017/10/10	DEEPEND Consortium	NA
GCA_018824895.1	NA	Gammaproteobacteria bacterium	Modern_marine_glass_biofilm.mb.39	1913989	2021/06/09	Department of Ecology and Genetics, Limnology and Science for Life Laboratory, Uppsala University	NA
GCA_014202415.1	NA	Tolumonas osonensis	strain=DSM 22975	675874	2020/08/14	DOE Joint Genome Institute	NA
GCA_006337085.1	NA	Sutterella faecalis	strain=KGMB03119	2584944	2019/06/13	korea research institute of bioscience and biotechnology	NA
GCA_009833085.1	MXS84211.1	Nitrosomonas oligotropha	strain=Nm45	42354	2020/01/07	Miami University	NA
GCF_016097405.1	WP_198243767.1	methane-oxidizing endosymbiont of Gigantopelta aegis	strain=Gae_MOB	2794938	2020/12/16	Hong Kong University of Science and Technology	NA
GCA_018668575.1	NA	Gammaproteobacteria bacterium	SI073_bin6	1913989	2021/06/02	The University of Melbourne	NA
GCA_019104945.1	NA	Thermomonas sp.	DF_7_1.31	1971895	2021/07/04	Shanghai Jiao Tong University	NA
GCA_016194305.1	NA	Nitrospirota bacterium	NC_groundwater_952_Pr1_S-0.2um_46_34	2026887	2020/12/21	Innovative Genomics Institute	NA
GCA_014323925.1	NA	Chromatiales bacterium	SP5GCR1	2026725	2020/08/28	University of California, San Diego	NA
GCA_001440035.1	KRQ16351.1	Bradyrhizobium manausense	strain=BR 3351	989370	2015/11/06	Embrapa Agrobiologia	NA
GCA_001321825.1	NA	Psychromonas sp. PRT-SC03	PRT-SC03	1527299	2015/10/16	Scripps Institution of Oceanography, UC San Diego	NA
GCA_018655005.1	MBT3743626.1	Nitrososphaerota archaeon	SI054_bin5	2026795	2021/06/02	The University of Melbourne	NA
GCA_903813415.1	NA	uncultured Gammaproteobacteria bacterium	1586D.bazo_MAR-LS-ET_sox	86473	2021/01/28	MAX PLANCK INSTITUTE FOR MARINE MICROBIOLOGY	NA
GCA_019203805.1	NA	Stenotrophomonas geniculata	strain=E119	86188	2021/07/13	Korea University	NA
GCA_018861095.1	NA	Paraglaciecola agarilytica	strain=A3R12	395568	2021/06/12	Massachusetts Institute of Technology	NA
GCA_015709465.1	MBG0806172.1	Methylocystis sp. H15	strain=H15	2785787	2020/12/01	ESF, EUROCORES, NWO	NA
GCA_017992055.1	NA	Burkholderiaceae bacterium	Gw_Bodden_bin_236	2030806	2021/04/15	Genomic and Applied Microbiology & Goettingen Genomics Laboratory	NA
GCA_016429185.1	NA	Aquitalea sp. ASV11	strain=ASV11	2795103	2020/12/28	Massachusetts Institute of Technology	NA
GCA_007786215.1	NA	Cobetia crustatorum	strain=SM1923	553385	2019/07/31	Shandong University Qingdao Campus	NA
GCA_018671575.1	NA	Methylococcales bacterium	SI037_bin4	2304002	2021/06/02	The University of Melbourne	NA
GCA_018415785.1	NA	Wohlfahrtiimonas chitiniclastica	strain=DSM 106597	400946	2021/05/20	Leibniz Institute DSMZ	NA
GCA_006546595.1	NA	Moraxellaceae bacterium AER2_44_116	strain=AER2_44_116	2591038	2019/07/02	Szent Istvan University	NA
GCA_009765735.1	NA	Xenophilus sp. L33	strain=L33	1747220	2019/12/18	Institute of Microbiology of the AS CR	NA
GCA_002473245.1	NA	Nitrospira sp. UBA7240	UBA7240	1946996	2017/10/06	University of Queensland	NA
GCA_013416525.1	NA	Parapusillimonas granuli	strain=LMG 24012	380911	2020/07/15	ELTE Eotvos Lorand University	NA
GCA_000242255.3	NA	Frateuria aurantia DSM 6220	strain=DSM 6220	767434	2012/03/02	JGI	NA
GCA_014380375.1	NA	Steroidobacteraceae bacterium	ES-bin-191	2689616	2020/09/01	Aarhus University	NA
GCA_015222725.1	MBE9539295.1	Pseudomonadota bacterium	C1.bin.33	1977087	2020/11/03	CHINESE ACADEMY OF SCIENCES	NA
GCA_016705575.1	NA	Burkholderiales bacterium	AalE_18-Q3-R2-46_BAT3C.116	1891238	2021/01/19	Aalborg University	NA
GCA_903914235.1	NA	uncultured Methylibium sp.	AM-2014-D1_bin-503	381093	2020/07/18	BILS	NA
GCA_014164585.1	NA	Oceanospirillum sp. D5	strain=D5	2760088	2020/08/11	Binzhou Medical University	NA
GCA_017883645.1	NA	Candidatus Profftella armatura	CASB19Pro	669502	2021/04/08	Crop Disease, Pests, and Genetics Research Unit, San Joaquin Valley Agricultural Sciences Center	NA
GCA_016714425.1	NA	Rhodocyclaceae bacterium	EsbW_18-Q3-R4-48_MAXAC.070	1898103	2021/01/19	Aalborg University	NA
GCA_905480535.1	NA	uncultured Pseudomonadales bacterium	3_20180529_Bin_20180529_Bin_53_sub_1	332614	2021/04/15	MAX PLANCK INSTITUTE FOR MARINE MICROBIOLOGY	NA
GCA_019188605.1	NA	Ursidibacter maritimus	strain=Milakx	1331689	2021/07/09	University of Copenhagen	NA
GCA_013823075.1	NA	Verminephrobacter sp.	DS2.3.45	2068623	2020/07/28	University of Illinois at Urbana-Champaign	NA
GCA_000164865.1	NA	[Enterobacter] lignolyticus SCF1	strain=SCF1	701347	2010/10/15	US DOE Joint Genome Institute	NA
GCA_014055495.1	NA	Nitrospira sp. CR1.2	CR1.2	2656757	2020/08/04	IWWR, RADBOUD UNIVERSITY	NA
GCA_018607265.1	NA	Pseudomonadales bacterium	HE327_NSB092	1891229	2021/06/01	Institute of Microbiology and Genetics	NA
GCA_010365175.1	NA	Sulfuriferula multivorans	Bin2_2	1559896	2020/02/08	Institute of Oceanography, Shanghai Jiao Tong University, China	NA
GCA_016715585.1	NA	Burkholderiales bacterium	Lyne_18-Q3-R50-59_MAXAC.237	1891238	2021/01/19	Aalborg University	NA
GCA_002380995.1	NA	Nitrospira sp. UBA4129	UBA4129	1946988	2017/09/27	University of Queensland	NA
GCA_004322295.1	TAL02096.1	Porticoccaceae bacterium	FW300_bin.53	2026782	2019/02/25	University of Oklahoma	NA
GCF_015709515.1	WP_014892304.1	Methylocystis sp. H62	strain=H62	2785789	2020/12/01	ESF, EUROCORES, NWO	NA
GCA_019232985.1	NA	Pelomonas sp.	CP_BE_RX_R2_4	1909303	2021/07/15	The Genomics for Climate Change Research Center (GCCRC)	NA
GCA_000226565.1	NA	Glaciecola nitratireducens FR1064	strain=FR1064	1085623	2011/09/28	Shandong University	NA
GCA_000511875.1	NA	Gammaproteobacteria bacterium MOLA455	strain=MOLA455	1411685	2013/12/26	Observatoire Oceanologique de Banyuls-sur-Mer	NA
GCA_018059785.1	NA	Brachymonas sp.	Gw_Inlet_bin_258	1936292	2021/04/17	Genomic and Applied Microbiology & Goettingen Genomics Laboratory	NA
GCF_003664085.1	WP_090322876.1	Nitrosomonas sp. Nm120	strain=Nm120	1945877	2018/10/15	DOE Joint Genome Institute	NA
GCA_905181595.1	NA	uncultured SAR86 cluster bacterium	FRAM18_bin297	648174	2021/02/03	MAX PLANCK INSTITUTE FOR MARINE MICROBIOLOGY	NA
GCA_016106515.1	NA	Nitrospira sp.	SU08M_6M_Binsanity_100	70125	2020/12/17	University of Chicago	NA
GCA_013141505.1	NOU43628.1;NOU45131.1	Methyloglobulus sp.	P-RSF-IL-05	2518622	2020/05/21	Radboud University	NA
GCA_008711495.1	NA	Cysteiniphilum sp. SYW-8	strain=SYW-8	2610890	2019/09/27	Tradictional Chinese medicine University	NA
GCA_015490905.1	NA	Gammaproteobacteria bacterium	S141_25	1913989	2020/11/16	Portland State University	NA
GCA_015659975.1	NA	Candidatus Manganitrophaceae bacterium	SZUA-1046	2932367	2020/11/23	The University of Hong Kong	NA
GCA_018006615.1	NA	Xylophilus sp.	Gw_Inlet_bin_57	2653893	2021/04/16	Genomic and Applied Microbiology & Goettingen Genomics Laboratory	NA
GCA_003208195.1	NA	Scandinavium goeteborgense	strain=YR018	1851514	2018/06/12	DOE Joint Genome Institute	NA
GCA_004195045.1	NA	Candidatus Acididesulfobacter guangdongensis	AP2	2597225	2019/02/15	Sun Yat-sen University	Yes
GCA_016784355.1	NA	Nitrospira sp.	BS150m-G55	70125	2021/02/01	Evolutionary Genomics Group	NA
GCA_002706085.1	NA	Alcanivoracaceae bacterium	SAT93	2024895	2017/10/25	Tara Oceans Consortium	NA
GCA_018607375.1	NA	Reinekea forsetii	HE327_NSB090	1336806	2021/06/01	Institute of Microbiology and Genetics	NA
GCA_905478745.1	NA	uncultured Luminiphilus sp.	0.2_20180508_Bin_64_1	1655483	2021/04/15	MAX PLANCK INSTITUTE FOR MARINE MICROBIOLOGY	NA
GCA_000333675.2	NA	Pseudacidovorax intermedius NH-1	strain=NH-1	1257078	2013/07/31	China Agricultural University	NA
GCA_015140255.1	NA	Candidatus Stammera capleta	1	2608262	2020/10/30	Emory University	NA
GCA_015663555.1	NA	Nitrospirales bacterium	SZUA-1325	2358460	2020/11/23	The University of Hong Kong	NA
GCA_900113925.1	SFJ09834.1	Nitrosomonas sp. Nm34	strain=Nm34	1881055	2016/11/02	DOE - JOINT GENOME INSTITUTE	NA
GCA_000420245.1	NA	Psychromonas hadalis ATCC BAA-638	strain=ATCC BAA-638	1278302	2013/07/09	DOE Joint Genome Institute	NA
GCA_007120455.1	NA	Chromatiaceae bacterium	CSSed162cmA_300	2049432	2019/07/18	Institute for Biodiversity and Ecosystem dynamics, Faculty of Science, University of Amsterdam	NA
GCA_013867185.1	MBA4447891.1;MBA4448393.1	Nitrosopumilaceae archaeon	W3bin2	2202732	2020/07/28	the hong kong university of science and technology	NA
GCA_016219375.1	NA	Burkholderiales bacterium	NC_groundwater_1924_Pr3_S-0.2um_71_7	1891238	2020/12/21	Innovative Genomics Institute	NA
GCA_017051665.1	NA	Aliamphritea spongicola	strain=JCM 16668	707589	2021/02/27	Guangdong Institute of Microbiology	NA
GCA_015182315.1	NA	Cellvibrio polysaccharolyticus	strain=Ka43	2082724	2020/11/02	Seqomics Ltd.	NA
GCA_002878055.1	NA	Thermodesulfovibrio aggregans	ZAV-04	86166	2018/01/11	Laetitia Wilkins's shared submissions	NA
GCA_016779505.1	NA	SAR86 cluster bacterium	BS301-5m-G68	2030880	2021/02/01	Evolutionary Genomics Group	NA
GCA_018069865.1	NA	Ideonella paludis	strain=KCTC 32238	1233411	2021/04/18	Guangdong Academy of Sciences	NA
GCA_018242705.1	NA	Nitrospira sp.	TMP-bin2	70125	2021/05/03	The University Hong Kong	NA
GCA_004339015.1	NA	Cocleimonas flava	strain=DSM 24830	634765	2019/03/11	DOE Joint Genome Institute	NA
GCA_018262395.1	NA	Nitrospirota bacterium	CTSoil_099	2026887	2021/05/04	Colorado State University	NA
GCA_016838865.1	KAG2479881.1	Nitrosopumilales archaeon	NPMR_NP_delta_3	2026768	2021/02/09	University of Bergen	NA
GCA_017985415.1	NA	Giesbergeria sp.	Go_Eff_bin_209	2818473	2021/04/15	Genomic and Applied Microbiology & Goettingen Genomics Laboratory	NA
GCA_009996615.1	NA	Rhodanobacteraceae bacterium	SCNH_5	2052182	2020/01/29	South China University of Technology (SCUT)	NA
GCA_018677695.1	NA	Gammaproteobacteria bacterium	LDS-23	1913989	2021/06/02	Monash University	NA
GCA_902387975.1	NA	Pluralibacter gergoviae	MGYG-HGUT-02520	61647	2019/08/10	EMG	NA
GCA_903955425.1	NA	uncultured Thiodictyon sp.	Loc080925-6m_bin-0986	1846217	2020/07/20	BILS	NA
GCA_012519775.1	NA	Aeromonadales bacterium	AS22ysBPME_23	2268177	2020/04/18	Technical University of Denmark	NA
GCA_015487785.1	NA	Gammaproteobacteria bacterium	S012_40	1913989	2020/11/16	Portland State University	NA
GCA_011051865.1	NA	Methylothermaceae bacterium	HyVt-438	2268196	2020/03/02	The University of Hong Kong	NA
GCA_017995375.1	NA	Thiopseudomonas sp.	Go_SlPrim_bin_11	2020873	2021/04/15	Genomic and Applied Microbiology & Goettingen Genomics Laboratory	NA
GCA_018698855.1	NA	Gammaproteobacteria bacterium	SI072_bin116	1913989	2021/06/02	The University of Melbourne	NA
GCA_002813635.1	NA	Spiribacter roseus	strain=SSL50	1855875	2017/12/07	University of Seville	NA
GCA_019113305.1	NA	Candidatus Ignatzschineria merdigallinarum	CHK160-9182	2838621	2021/07/05	Quadram Institutte	NA
GCA_018652035.1	NA	Gammaproteobacteria bacterium	SI048_bin59	1913989	2021/06/02	The University of Melbourne	NA
GCA_017987165.1	NA	Dokdonella sp.	Go_SlAct_bin_411	2291710	2021/04/15	Genomic and Applied Microbiology & Goettingen Genomics Laboratory	NA
GCA_002006795.1	NA	Wohlfahrtiimonas populi	strain=34C10-3-10	1940240	2017/02/24	Yong Li	NA
GCA_002410135.1	NA	Halothiobacillaceae bacterium UBA5337	UBA5337	1951925	2017/10/03	University of Queensland	NA
GCA_012972705.2	NA	Uliginosibacterium aquaticum	strain=IMCC34675	2731212	2020/06/08	Inha University	NA
GCA_017988445.1	NA	Pseudomonadales bacterium	Go_Eff_bin_97	1891229	2021/04/15	Genomic and Applied Microbiology & Goettingen Genomics Laboratory	NA
GCF_900215345.1	WP_062557705.1;WP_062557705.1	Nitrosomonas ureae	strain=Nm42	44577	2017/09/28	DOE - JOINT GENOME INSTITUTE	NA
GCA_018005635.1	NA	Nitrospira sp.	Go_SlAct_bin_31	70125	2021/04/16	Genomic and Applied Microbiology & Goettingen Genomics Laboratory	NA
GCA_003670135.1	NA	Ketobacter sp.	BinC_TS13_700	2083498	2018/10/22	Shanghai Jiao Tong University	NA
GCA_018224385.1	NA	Gammaproteobacteria bacterium	SH-MAG129	1913989	2021/05/02	Universidad Andres Bello	NA
GCA_017854435.1	NA	Reinekea sp.	DEBay_Spr20L08_23	1970455	2021/04/08	Clemson University	NA
GCA_000619885.1	NA	Balneatrix alpica DSM 16621	strain=DSM 16621	1121103	2014/04/08	DOE Joint Genome Institute	NA
GCA_003553885.1	NA	Halorhodospira sp.	T1Sed10_34R1	2099679	2018/09/12	Institute for Biodiversity and Ecosystem dynamics, Faculty of Science, University of Amsterdam	NA
GCA_002685225.1	NA	Woeseiaceae bacterium	CPC1462	2026806	2017/10/24	Tara Oceans Consortium	NA
GCA_000019785.1	NA	Leptothrix cholodnii SP-6	strain=SP-6	395495	2008/03/25	US DOE Joint Genome Institute	NA
GCA_000695975.1	NA	Leptospirillum ferriphilum YSK	strain=YSK	1441628	2014/05/27	Central South University	NA
GCA_001026985.1	NA	Pragia fontium	strain=24613	82985	2015/06/03	Masaryk universtiy	NA
GCA_000953435.1	NA	Candidatus Evansia muelleri		1495769	2014/08/16	ICBIBE	NA
GCA_002868805.1	NA	Sedimenticola selenatireducens	BM301	191960	2018/01/09	University of California, Berkeley	NA
GCA_008933665.1	NA	Dokdonella sp.	SB19	2291710	2019/10/09	Radboud University	NA
GCA_001293165.1	NA	Candidatus Thioglobus autotrophicus	strain=EF1	1705394	2015/09/17	University of Washington	NA
GCA_002869895.2	THJ19513.1	Nitrospira sp. CG24E	CG24E	1985129	2019/04/22	Technical University of Denmark	NA
GCA_018055285.1	NA	Giesbergeria sp.	Gw_SlPrim_bin_115	2818473	2021/04/17	Genomic and Applied Microbiology & Goettingen Genomics Laboratory	NA
GCA_007123245.1	NA	Thiorhodovibrio sp.	CSSed162cmA_212	61594	2019/07/18	Institute for Biodiversity and Ecosystem dynamics, Faculty of Science, University of Amsterdam	NA
GCA_018665345.1	NA	Nitrosomonadales bacterium	SI073_bin79	2026761	2021/06/02	The University of Melbourne	NA
GCA_007123475.1	NA	Alkalilimnicola sp.	CSSed162cmA_191	1872450	2019/07/18	Institute for Biodiversity and Ecosystem dynamics, Faculty of Science, University of Amsterdam	NA
GCA_002858825.1	NA	Chimaeribacter arupi	strain=2016-Iso1	2060066	2018/01/03	University of Utah	NA
GCA_019048185.1	NA	Lelliottia amnigena	strain=FDAARGOS 1446	61646	2021/06/28	US Food and Drug Administration	NA
GCA_004327885.1	NA	Azotobacter chroococcum	strain=P207	353	2019/03/05	Institute of Soil Science, Chinese Academy of Sciences	NA
GCA_017855815.1	NA	Gammaproteobacteria bacterium	CPBay_Sum15L08_66	1913989	2021/04/08	Clemson University	NA
GCA_900110965.1	NA	Ectothiorhodospira magna	strain=B7-7	867345	2016/10/31	DOE - JOINT GENOME INSTITUTE	NA
GCA_017880745.1	NA	Burkholderiales bacterium	Chersky.17_31	1891238	2021/04/08	KOREA POLAR RESEARCH INSTITUTE	NA
GCA_017306195.1	MBN9126809.1	Nitrosospira sp.	SCN18_25_1_16_R3_B_56_5	38080	2021/03/08	Jill Banfield Lab (University of California Berkeley)	NA
GCA_003390375.1	NA	Thalassotalea euphylliae	strain=H3	1655234	2018/08/15	Nanyang Technological University	NA
GCA_016214855.1	NA	Nitrospirota bacterium	NC_groundwater_1914_Pr3_S2p5_50_106	2026887	2020/12/21	Innovative Genomics Institute	NA
GCA_003510545.1	NA	Nitrospiraceae bacterium	UBA12094	2026770	2018/09/07	University of Queensland	NA
GCA_017311475.1	NA	Niveibacterium umoris	strain=KACC 17062	1193620	2021/03/09	Korea university	NA
GCA_000482725.1	NA	Psychromonas arctica DSM 14288	strain=DSM 14288	1123036	2013/10/25	DOE Joint Genome Institute	NA
GCA_003956045.1	NA	Candidatus Annandia adelgestsuga	ENA	1302411	2018/12/19	Utah State University	NA
GCA_002454995.1	NA	Nitrospirae bacterium UBA6678	UBA6678	1948122	2017/10/05	University of Queensland	NA
GCA_019113025.1	NA	Candidatus Anaerobiospirillum stercoravium	USASDcec2-551	2838453	2021/07/05	Quadram Institutte	NA
GCA_002762965.1	PIN82409.1	Nitrosopumilales archaeon CG11_big_fil_rev_8_21_14_0_20_33_24	CG11_big_fil_rev_8_21_14_0_20_33_24	2022692	2017/11/13	None	NA
GCA_003162155.1	NA	Nitrospiraceae bacterium	fen_1304	2026770	2018/05/25	Australian Centre for Ecogenomics, The University of Queensland	NA
GCA_002282715.1	NA	Halothiobacillus sp. 15-55-196	15-55-196	1970382	2017/08/16	None	NA
GCA_013463555.1	NA	Candidatus Profftella armatura	JRPAMB3	669502	2020/07/22	University of Florida	NA
GCA_018670615.1	NA	Gammaproteobacteria bacterium	SI037_bin81	1913989	2021/06/02	The University of Melbourne	NA
GCA_002470005.1	NA	Glaciecola sp. UBA7419	UBA7419	1946572	2017/10/06	University of Queensland	NA
GCA_001274695.1	NA	Azoarcus sp. PA01	strain=PA01	1637998	2015/08/26	University of Konstanz	NA
GCA_017984955.1	NA	Neisseriaceae bacterium	Go_Leine_bin_48	2014784	2021/04/15	Genomic and Applied Microbiology & Goettingen Genomics Laboratory	NA
GCA_900187985.1	NA	Methylobacillus rhizosphaerae	strain=Ca-68	551994	2017/07/16	DOE - JOINT GENOME INSTITUTE	NA
GCA_002006995.1	NA	Izhakiella australiensis	strain=D4N98	1926881	2017/02/27	the University of NSW	NA
GCA_018664935.1	NA	Oceanospirillaceae bacterium	SI073_bin117	1899355	2021/06/02	The University of Melbourne	NA
GCA_019090205.1	NA	Gammaproteobacteria bacterium	DC_out129	1913989	2021/07/01	National Research Council Canada	NA
GCA_007833165.1	NA	Caenimonas sp. HX-9-20	strain=HX-9-20	2596921	2019/08/04	Nanjing Agricultural University	NA
GCA_014378555.1	NA	Burkholderiales bacterium	LF-bin-172	1891238	2020/09/01	Aarhus University	NA
GCA_012269495.1	NA	Luminiphilus sp.	SW42618_bin_33	2590574	2020/04/09	Australian Centre for Ecogenomics	NA
GCA_012959695.1	HIF17470.1;HIF17791.1	Cycloclasticus sp.	UWMA-0335	2024830	2020/05/04	University of Wisconsin-Madison	NA
GCA_014270035.1	NA	Neptunicella marina	strain=S27-2	2125989	2020/08/23	Third Institute of Oceanography, Ministry of Natural Resources.	NA
GCA_016653615.1	NA	Entomomonas asaccharolytica	strain=F2A	2785331	2021/01/17	Institute of Microbiology	NA
GCA_017998615.1	NA	Vogesella sp.	Gw_Bodden_bin_37	1904252	2021/04/15	Genomic and Applied Microbiology & Goettingen Genomics Laboratory	NA
GCA_905181685.1	NA	Methylophilales bacterium BACL14 MAG-120910-bin43	FRAM18_bin325	1655608	2021/02/03	MAX PLANCK INSTITUTE FOR MARINE MICROBIOLOGY	NA
GCA_004321985.1	NA	Castellaniella sp.	FW021_bin.21	1955812	2019/02/25	University of Oklahoma	NA
GCA_001871685.1	NA	Nitrospirae bacterium CG1_02_44_142	CG1_02_44_142	1805276	2016/11/09	Banfield Lab, University of California, Berkeley	NA
GCA_900100985.1	SCX63633.1	Nitrosospira sp. Nsp1	strain=Nsp1	136547	2016/10/17	DOE - JOINT GENOME INSTITUTE	NA
GCA_004421255.1	TFE72047.1;TFE73284.1;TFE73287.1	Methylacidiphilum sp. Phi	strain=Phi	1847729	2019/03/27	University of Bergen	NA
GCA_003429285.1	NA	Salinimonas sediminis	strain=N102	2303538	2018/08/28	Shanghai Ocean University	NA
GCA_002738205.1	NA	Hahellaceae bacterium	EAC91	2048971	2017/10/24	Tara Oceans Consortium	NA
GCA_003604195.1	NA	Simplicispira lacusdiani	strain=CPCC 100842	2213010	2018/10/01	Institute of Medicinal Biotechnology	NA
GCA_001303205.1	NA	Nitrospira bacterium SG8_3	SG8_3	1704023	2015/09/30	University of Texas	NA
GCA_905480065.1	NA	uncultured Gammaproteobacteria bacterium	3_20180319_Bin_20180319_Bin_175_1	86473	2021/04/15	MAX PLANCK INSTITUTE FOR MARINE MICROBIOLOGY	NA
GCA_013133775.1	NA	Pelistega europaea	strain=LMG10982	106147	2020/05/20	Hainan Medical University-University	NA
GCA_003583745.1	NA	Rhodocyclales bacterium GT-UBC	GT-UBC	2316108	2018/09/20	Georgia Institute of Technology	NA
GCA_001312005.1	NA	Methylomonas koyamae JCM 16701	strain=JCM 16701	1294261	2015/10/02	The University of Tokyo	NA
GCA_002791095.1	NA	Rhodocyclales bacterium CG_4_9_14_3_um_filter_68_10	CG_4_9_14_3_um_filter_68_10	1974089	2017/11/16	DOE Joint Genome Institute	NA
GCA_019188495.1	NA	Ursidibacter maritimus	strain=Nuukx	1331689	2021/07/09	University of Copenhagen	NA
GCA_017833335.1	MBP1188952.1	Methylocaldum sp. S3v3	strain=S3v3	2806558	2021/04/07	DOE Joint Genome Institute	NA
GCA_002849975.1	NA	Candidatus Portiera aleyrodidarum	strain=BT-Z1	91844	2018/01/03	Zhejiang University	NA
GCA_003574675.1	NA	Azohydromonas sediminis	strain=SYSU G00088	2259674	2018/09/18	Sun Yat-sen University	NA
GCA_018662945.1	NA	Gammaproteobacteria bacterium	SI074_bin117	1913989	2021/06/02	The University of Melbourne	NA
GCA_002454975.1	NA	Hylemonella sp. UBA6679	UBA6679	1946611	2017/10/05	University of Queensland	NA
GCA_018660865.1	NA	Gammaproteobacteria bacterium	SI074_bin68	1913989	2021/06/02	The University of Melbourne	NA
GCA_018676985.1	NA	Gammaproteobacteria bacterium	HDS-15	1913989	2021/06/02	Monash University	NA
GCA_014656335.1	NA	Vulcaniibacterium thermophilum	strain=KCTC 32020	1169913	2020/09/11	WFCC-MIRCEN World Data Centre for Microorganisms (WDCM)	NA
GCF_000383855.1	WP_020158144.1;WP_020159526.1	Methylobacter marinus A45	strain=A45	674036	2013/04/26	JGI	NA
GCA_004339085.1	NA	Thiogranum longum	strain=DSM 19610	1537524	2019/03/11	DOE Joint Genome Institute	NA
GCA_002402085.1	PCJ15356.1;PCJ20783.1	Gammaproteobacteria bacterium	NORP74	1913989	2017/09/28	University of Southern California	NA
GCA_016704885.1	NA	Rhodocyclaceae bacterium	AalE_18-Q3-R2-46_MAXAC.100	1898103	2021/01/19	Aalborg University	NA
GCA_015278115.1	NA	Gammaproteobacteria bacterium AqS3	AqS3	1732023	2020/11/08	The University of Queensland	NA
GCA_002365295.1	NA	Candidatus Ruthia sp. UBA3126	UBA3126	1946230	2017/09/26	University of Queensland	NA
GCA_014689145.1	NA	Mixta calida	strain=5098PV	665913	2020/09/22	Fondazione IRCCS Policlinico San Matteo	NA
GCA_900112605.1	NA	Thiohalospira halophila DSM 15071	strain=HL 3	1123397	2016/11/02	DOE - JOINT GENOME INSTITUTE	NA
GCA_018415725.1	NA	Wohlfahrtiimonas chitiniclastica	strain=DSM 105838	400946	2021/05/20	Leibniz Institute DSMZ	NA
GCA_012032015.1	NA	Brachymonas sp.	RU_4_23	1936292	2020/04/05	University of Wisconsin, Madison	NA
GCA_002109495.1	NA	Magnetofaba australis IT-1	strain=IT-1	1434232	2017/04/25	LNCC	Yes
GCA_014058405.1	QPD05396.1	Candidatus Nitrospira kreftii	comreactor17	2652173	2020/08/04	IWWR, RADBOUD UNIVERSITY	NA
GCA_016743995.1	NA	Kangiellaceae bacterium	OB12	2026751	2021/01/22	ProBone	NA
GCA_001984525.1	NA	Pectobacterium actinidiae	strain=ICMP 19972	1507808	2017/02/03	Plant & Food Research	NA
GCA_001953075.1	NA	Halioglobus pacificus	strain=RR3-57	930806	2017/01/17	Pukyong National University	NA
GCA_000429785.1	NA	Chitinibacter tainanensis DSM 15459	strain=DSM 15459	1121274	2013/09/05	DOE Joint Genome Institute	NA
GCA_016860825.1	NA	Gammaproteobacteria bacterium	BroJett010	1913989	2021/01/12	Environmental Preservation Engineering, Civil and Environmental Engineering, Hiroshima University	NA
GCA_900112825.1	SFE33608.1	Nitrosomonas sp. Nm166	strain=Nm166	1881054	2016/11/02	DOE - JOINT GENOME INSTITUTE	NA
GCA_000284655.1	NA	Candidatus Regiella insecticola 5.15	strain=5.15	1005043	2011/09/23	Yale University	NA
GCA_015485145.1	NA	Gammaproteobacteria bacterium	S139_50	1913989	2020/11/16	Portland State University	NA
GCA_017305055.1	NA	Xanthomonadales bacterium	SCN18_25_8_15_R2_B_66_12	2006849	2021/03/08	Jill Banfield Lab (University of California Berkeley)	NA
GCA_003693445.1	NA	Aquitalea sp. MWU14-2217	strain=MWU14-2217	2480983	2018/10/29	Midwestern University	NA
GCA_018066805.1	NA	Paraperlucidibaca sp.	Lab_640_Diesel_bin.27	2708021	2021/04/17	University of Calgary	NA
GCA_015655035.1	NA	Xanthomonadales bacterium	bin_247	2006849	2020/11/23	Czech Academy of Science	NA
GCA_000429145.1	NA	Aestuariibacter salexigens DSM 15300	strain=DSM 15300	1120953	2013/09/05	DOE Joint Genome Institute	NA
GCA_018823245.1	NA	Gammaproteobacteria bacterium	Modern_marine_rock_biofilm.mb.110	1913989	2021/06/09	Department of Ecology and Genetics, Limnology and Science for Life Laboratory, Uppsala University	NA
GCA_000012605.1	NA	Hydrogenovibrio crunogenus XCL-2	strain=XCL-2	317025	2006/07/27	DOE Joint Genome Institute	NA
GCA_004327905.1	NA	Azotobacter chroococcum	strain=ATCC 9043	353	2019/03/05	Institute of Soil Science, Chinese Academy of Sciences	NA
GCA_016287165.1	NA	Succinivibrionaceae bacterium	Tb.RUG.469	2053620	2020/12/22	Baqiyatallah University of Medical Sciences	NA
GCA_000372885.1	NA	Methyloversatilis thermotolerans	strain=3t	1346290	2013/04/23	DOE Joint Genome Institute	NA
GCA_003337555.1	NA	Pseudorhodoferax soli	strain=DSM 21634	545864	2018/07/24	DOE Joint Genome Institute	NA
GCA_016604485.1	NA	Fangia hongkongensis	strain=FSC776	270495	2021/01/11	Northern Arizona University	NA
GCA_001447805.1	NA	Candidatus Tenderia electrophaga	NRL1	1748243	2015/11/24	US Naval Research laboratory	NA
GCA_005889515.1	TMD91672.1	Chloroflexota bacterium	CF_96	2026724	2019/05/28	Jill Banfield's Lab at Berkeley	NA
GCA_016218375.1	NA	Gammaproteobacteria bacterium	NC_groundwater_1693_Pr3_B-0.1um_62_12	1913989	2020/12/21	Innovative Genomics Institute	NA
GCA_902388165.1	NA	Cardiobacterium valvarum	MGYG-HGUT-02541	194702	2019/08/16	EMG	NA
GCA_018692275.1	NA	Thiotrichales bacterium	SI037S2_bin1	2026796	2021/06/02	The University of Melbourne	NA
GCA_004365555.1	NA	Allofrancisella inopinata	strain=DSM 101834	1085647	2019/03/22	DOE Joint Genome Institute	NA
GCA_009762255.1	NA	Tatumella sp. TA1	strain=TA1	2487345	2019/12/18	University of Liverpool	NA
GCA_012910805.1	NA	Aromatoleum evansii	strain=KB740	59406	2020/04/27	The James Hutton Institute	NA
GCA_903907935.1	NA	uncultured Francisellaceae bacterium	AlinenLipids_bin-3321	393692	2020/07/18	BILS	NA
GCA_016777065.1	NA	Pseudomonadales bacterium	BS30m-G41	1891229	2021/02/01	Evolutionary Genomics Group	NA
GCA_000974645.1	NA	Alicycliphilus sp. B1	strain=B1	1603291	2015/03/24	Department of Material and Environmental Chemistry, Graduate School of Engineering, Utsunomiya University	NA
GCA_012910985.1	NA	Aromatoleum petrolei	strain=ToN1	76116	2020/04/27	The James Hutton Institute	NA
GCA_018831225.1	NA	Gammaproteobacteria bacterium	HDS-59	1913989	2021/06/10	Monash University	NA
GCA_016712165.1	MBK8278555.1	Nitrospira sp.	Hade_18-Q3-R52-61_BAT3C.250	70125	2021/01/19	Aalborg University	NA
GCA_017883945.1	NA	Candidatus Carsonella ruddii	CASB19Car	114186	2021/04/08	Crop Disease, Pests, and Genetics Research Unit, San Joaquin Valley Agricultural Sciences Center	NA
GCA_000011385.1	NA	Gloeobacter violaceus PCC 7421	strain=PCC 7421	251221	2003/10/03	Kazusa	Yes
GCA_014642815.1	NA	Dyella caseinilytica	strain=CGMCC 1.15434	1849581	2020/09/12	WFCC-MIRCEN World Data Centre for Microorganisms (WDCM)	NA
GCA_002737455.1	PHY04637.1	Nitrososphaerota archaeon	Baikal-G2	2026795	2017/10/30	Evolutionary Genomics Group	NA
GCA_002779995.1	NA	Piscirickettsiaceae bacterium CG07_land_8_20_14_0_80_44_28	CG07_land_8_20_14_0_80_44_28	1974079	2017/11/16	None	NA
GCA_002285875.1	NA	Candidatus Portiera aleyrodidarum MED (Bemisia tabaci)	strain=MEAM1	1163752	2017/09/05	Cornell University	NA
GCA_002049565.1	NA	Oleispira sp. tcs-14	tcs-14	1742861	2017/03/20	Hong Kong University of Science and Technology	NA
GCA_018780755.1	NA	Zoogloea sp.	MAG_111	49181	2021/06/08	Friedrich Schiller University Jena	NA
GCA_018055205.1	NA	Brachymonas sp.	Gw_SlPrim_bin_250	1936292	2021/04/17	Genomic and Applied Microbiology & Goettingen Genomics Laboratory	NA
GCA_016874155.1	NA	Gammaproteobacteria bacterium	K_Offshore_40m_mx_227	1913989	2021/02/11	University of Wisconsin - Madison	NA
GCA_002205845.1	NA	Pelomonas puraquae	strain=CCUG 52769	431059	2017/06/22	Northwest A&F University	NA
GCA_000209675.1	NA	Gallibacterium anatis UMN179	strain=UMN179	1005058	2011/04/26	University of Minnesota	NA
GCA_013343005.1	NA	Candidatus Reidiella endopervernicosa	Santa_Monica_outfall	2738883	2020/06/15	University of California Santa Cruz	NA
GCA_003962895.1	NA	Neisseriaceae bacterium	AWTP1-37	2014784	2018/12/22	University of California, Berkeley	NA
GCA_014762525.1	NA	Pseudomonadales bacterium	Bin_27	1891229	2020/09/25	UFRJ	NA
GCA_002632355.1	NA	Sulfuricella denitrificans	Ru_enrich_SD	649841	2017/10/23	radboud university nijmegen	NA
GCA_005773605.1	NA	Nitrospiraceae bacterium	F1-120-MAGs039	2026770	2019/05/24	Nanjing Institute of Geography & Limnology, Chinese Academy of Sciences	NA
GCA_017849015.1	NA	Tibeticola sp.	HJP_bin38	2005368	2021/04/08	CSIR-National Environmental Engineering Research Institute	NA
GCA_014652495.1	NA	Paludibacterium paludis	strain=KCTC 32182	1225769	2020/09/12	WFCC-MIRCEN World Data Centre for Microorganisms (WDCM)	NA
GCA_004798935.1	NA	Ningiella ruwaisensis	strain=B66	2364274	2019/04/17	University of Oklahoma	NA
GCA_006439335.1	NA	Litorilituus lipolyticus	strain=RZ04	2491017	2019/06/24	Jining Medical University	NA
GCA_001418035.1	NA	Gulbenkiania indica	strain=DSM 17901	375574	2015/10/28	Joint Genome Institute	NA
GCA_000711195.1	NA	Thiomicrospira pelophila DSM 1534	strain=DSM 1534	1123517	2014/06/24	DOE Joint Genome Institute	NA
GCA_016861185.1	NA	Betaproteobacteria bacterium	BroJett031	1891241	2021/01/12	Environmental Preservation Engineering, Civil and Environmental Engineering, Hiroshima University	NA
GCA_001296225.1	NA	Marinagarivorans algicola	strain=JL1	1513270	2015/09/22	Shandong University at Weihai	NA
GCA_002929135.1	PPD54121.1	Methylomonas sp.	BC.006	418	2018/02/14	University of Illinois at Urbana-Champaign	NA
GCA_018649685.1	NA	Acidiferrobacteraceae bacterium	SI053_bin65	2024893	2021/06/02	The University of Melbourne	NA
GCA_008030215.1	TXL05449.1	Methylococcaceae bacterium CS1	strain=CS1	1916066	2019/08/20	Institute of Oceanology, Chinese Academy of Sciences	NA
GCA_012295575.1	NA	Ferrimonas lipolytica	strain=S7	2724191	2020/04/15	National Marine Biodiversity Institute of Korea	NA
GCA_018000595.1	NA	Burkholderiaceae bacterium	Go_SlAct_bin_287	2030806	2021/04/15	Genomic and Applied Microbiology & Goettingen Genomics Laboratory	NA
GCA_001464735.1	NA	Nitrospira sp. Ga0074138	Ga0074138	1752217	2015/12/09	University of Glasgow	NA
GCA_000015565.1	NA	Verminephrobacter eiseniae EF01-2	strain=EF01-2	391735	2007/01/09	DOE Joint Genome Institute	NA
GCA_013390495.1	NWJ30190.1	Marine Group I thaumarchaeote	strain=C4	2511932	2020/07/06	National Science Foundation of China	NA
GCA_000381085.1	NA	Thiomicrorhabdus arctica DSM 13458	strain=DSM 13458	1123514	2013/04/24	DOE Joint Genome Institute	NA
GCA_903814045.1	NA	uncultured Gammaproteobacteria bacterium	3411J.bbro_GOM-TY_sox	86473	2021/01/28	MAX PLANCK INSTITUTE FOR MARINE MICROBIOLOGY	NA
GCA_900101945.1	SCX92723.1	Nitrosospira sp. Nsp13	strain=Nsp13	1855332	2016/10/17	DOE - JOINT GENOME INSTITUTE	NA
GCA_900450965.1	NA	Fluoribacter gormanii	strain=NCTC11401	464	2018/08/01	SC	NA
GCA_002726415.1	NA	Acidiferrobacteraceae bacterium	NP79	2024893	2017/10/26	Tara Oceans Consortium	NA
GCA_012959225.1	HIF52898.1	Candidatus Nitrosopelagicus sp.	UWMA-0359	2026808	2020/05/04	University of Wisconsin-Madison	NA
GCA_004421185.1	TFE66497.1;TFE67771.1;TFE69143.1	Methylacidiphilum sp. Yel	strain=Yel	1847730	2019/03/27	University of Bergen	NA
GCA_016201785.1	NA	Nitrospirota bacterium	NC_groundwater_958_Pr1_S-0.2um_62_26	2026887	2020/12/21	Innovative Genomics Institute	NA
GCA_002011735.1	NA	Nitrospirae bacterium JdFR-81	JdFR-81	1935142	2017/03/02	University of Hawaii	NA
GCA_008806995.1	NA	Neisseria animalis	strain=ATCC 49930	492	2019/10/03	Illinois Institute of Technology	NA
GCA_003447605.1	NA	Plesiomonas shigelloides	UBA12016	703	2018/09/04	University of Queensland	NA
GCA_017998435.1	NA	Steroidobacteraceae bacterium	Go_SlAct_bin_488	2689616	2021/04/15	Genomic and Applied Microbiology & Goettingen Genomics Laboratory	NA
GCA_016791105.1	NA	Rhodocyclaceae bacterium	new MAG-173	1898103	2021/02/01	Micoorganism	NA
GCA_014763835.1	NA	Thiotrichales bacterium	DE12.002	2026796	2020/09/26	University of Thessaly	NA
GCA_018057015.1	NA	Pseudomonadales bacterium	Gw_SlDig_bin_13	1891229	2021/04/17	Genomic and Applied Microbiology & Goettingen Genomics Laboratory	NA
GCA_017302215.1	NA	Xanthomonadales bacterium	UWPOB_RHODAN1	2006849	2021/03/08	University of Wisconsin-Madison	NA
GCA_002288025.1	NA	Taylorella equigenitalis	strain=92-0972	29575	2017/09/08	USDA	NA
GCA_018334995.1	NA	Wenzhouxiangellaceae bacterium	GSL_GB14_17	2448046	2021/05/10	University of Utah	NA
GCA_016708715.1	NA	Burkholderiales bacterium	Bjer_18-Q3-R1-45_BATAC.569	1891238	2021/01/19	Aalborg University	NA
GCA_905612345.1	NA	uncultured Gammaproteobacteria bacterium	RIS_SAG_11	86473	2021/04/15	UNIVERSITY OF VIENNA	NA
GCA_013523235.1	NA	Candidatus Endoriftia persephone str. Guaymas	strain=Guaymas	910259	2020/07/23	Harvard University	NA
GCA_016214165.1	NA	Rhodocyclales bacterium	NC_groundwater_1974_Pr3_S-0.2um_65_4	2072421	2020/12/21	Innovative Genomics Institute	NA
GCA_018607755.1	NA	Methylobacillus sp.	HE327_NSB070	56818	2021/06/01	Institute of Microbiology and Genetics	NA
GCA_018069875.1	NA	Ideonella alba	strain=4Y16	2824118	2021/04/18	Guangdong Academy of Sciences	NA
GCA_002268635.1	NA	Cellvibrio mixtus	strain=PSBB022	39650	2017/08/24	University of Minnesota	NA
GCA_002837195.1	NA	Enterobacterales bacterium CwR94	strain=CwR94	2025587	2017/12/12	University Of Reading	NA
GCA_003149345.1	NA	Vampirovibrio chlorellavorus	Vc_AZ_2	758823	2018/05/23	Los Alamos National Lab	Yes
GCA_001422405.1	NA	Pseudorhodoferax sp. Leaf267	strain=Leaf267	1736316	2015/11/02	Max Planck Institute for Plant Breeding Research	NA
GCA_017985895.1	NA	Azonexus sp.	Go_SlAct_bin_26	1872668	2021/04/15	Genomic and Applied Microbiology & Goettingen Genomics Laboratory	NA
GCA_016744215.1	NA	Kangiellaceae bacterium	BB44	2026751	2021/01/22	ProBone	NA
GCA_001267235.1	NA	Thiopseudomonas alkaliphila	strain=D2441	1697053	2015/08/13	CDC	NA
GCA_900111395.1	NA	Thorsellia anophelis DSM 18579	strain=DSM 18579	1123402	2016/10/31	DOE - JOINT GENOME INSTITUTE	NA
GCA_000371925.1	NA	Thiolinea disciformis DSM 14473	strain=DSM 14473	1123399	2013/04/19	DOE Joint Genome Institute	NA
GCA_018677705.1	NA	Gammaproteobacteria bacterium	IDS-35	1913989	2021/06/02	Monash University	NA
GCA_018653905.1	NA	Porticoccaceae bacterium	SI060_bin24	2026782	2021/06/02	The University of Melbourne	NA
GCA_900460655.1	NA	Yokenella regensburgei	strain=NCTC11967	158877	2018/06/29	SC	NA
GCA_000523495.1	NA	Candidatus Ruthia magnifica UCD-CM	strain=UCD-CM	1453289	2014/01/27	UC Davis	NA
GCA_018677015.1	NA	Gammaproteobacteria bacterium	LDS-2	1913989	2021/06/02	Monash University	NA
GCA_902374695.1	NA	Sutterellaceae bacterium	MGYG-HGUT-01410	2026794	2019/08/16	EMG	NA
GCA_017744955.1	NA	Dokdonella sp.	BIN16	2291710	2021/04/04	UNESP-FCAV	NA
GCA_016201765.1	NA	Nitrospirota bacterium	NC_groundwater_960_Pr1_S-0.2um_63_62	2026887	2020/12/21	Innovative Genomics Institute	NA
GCA_018671845.1	NA	Acidiferrobacteraceae bacterium	SI037_bin25	2024893	2021/06/02	The University of Melbourne	NA
GCA_002201535.1	NA	Lacimicrobium sp. SS2-24	strain=SS2-24	2005569	2017/06/20	Shandong University at Weihai	NA
GCA_900446255.1	NA	Buttiauxella agrestis	strain=NCTC12119	82977	2018/08/08	SC	NA
GCA_003121965.1	NA	Ignatzschineria cameli	strain=UAE-HKU58	2182793	2018/05/12	The University of Hong Kong	NA
GCA_009693465.1	NA	Nitrosomonadaceae bacterium	Baikal-deep-G101	2026767	2019/11/22	Evolutionary Genomics Group	NA
GCA_009183595.1	NA	Plesiomonas shigelloides	strain=G5270	703	2019/10/19	nankai university	NA
GCA_018645745.1	NA	Acidiferrobacteraceae bacterium	SI034_bin41	2024893	2021/06/02	The University of Melbourne	NA
GCA_002401375.2	NA	Thiotrichales bacterium	NORP130	2026796	2021/01/24	University of Southern California	NA
GCA_016178245.1	NA	Nitrospirota bacterium	NC_groundwater_51_Pr7_S2p5_65_6	2026887	2020/12/21	Innovative Genomics Institute	NA
GCA_903952165.1	NA	uncultured Lamprocystis sp.	Loc080925-8-8m_bin-102	543132	2020/07/20	BILS	NA
GCA_018647405.1	MBT3475184.1	Nitrososphaerota archaeon	SI034_bin122	2026795	2021/06/02	The University of Melbourne	NA
GCA_004346645.1	NA	Gulbenkiania mobilis	strain=DSM 18507	397457	2019/03/11	DOE Joint Genome Institute	NA
GCA_003795365.1	NA	Neisseria animalis	strain=DSM 23392	492	2018/11/19	China disease prevention and control center	NA
GCA_003599795.1	NA	Nitrospiraceae bacterium	SURF_35	2026770	2018/09/26	University of Southern California	NA
GCA_002690495.1	NA	Legionellales bacterium	MED753	2026754	2017/10/24	Tara Oceans Consortium	NA
GCA_000463115.2	NA	Franconibacter helveticus LMG 23732	strain=LMG 23732	1387568	2013/08/30	Nottingham Trent University, UK	NA
GCA_017853985.1	NA	Gammaproteobacteria bacterium	DEBay_Spr30L08_6	1913989	2021/04/08	Clemson University	NA
GCA_016721865.1	MBL0012010.1;MBL0012138.1	Nitrosomonas sp.	Skiv_18-Q3-R9-52_BAT3C.180	42353	2021/01/19	Aalborg University	NA
GCA_000621185.1	NA	Franconibacter pulveris DSM 19144	strain=DSM 19144	1121863	2014/04/08	DOE Joint Genome Institute	NA
GCA_012518835.1	NA	Aeromonadales bacterium	AS23ysBPME_17	2268177	2020/04/18	Technical University of Denmark	NA
GCA_016861105.1	NA	Betaproteobacteria bacterium	BroJett026	1891241	2021/01/12	Environmental Preservation Engineering, Civil and Environmental Engineering, Hiroshima University	NA
GCA_003538525.1	NA	Neisseriales bacterium	UBA11063	2053582	2018/09/10	University of Queensland	NA
GCA_018242685.1	MBS0184716.1	Nitrospira sp.	CTRL-LIN-TMP-bin1	70125	2021/05/03	The University Hong Kong	NA
GCA_000304315.1	CCJ05654.1	Methylocystis sp. SC2	strain=SC2	187303	2012/08/20	Max Planck Institute for Terrestrial Microbiology	NA
GCA_013215575.1	NA	Chromohalobacter sp.	DT_15	50740	2020/06/02	Simons Collaboration on Ocean Processes and Ecology (SCOPE)	NA
GCA_900115705.1	NA	Frateuria terrea	strain=CGMCC 1.7053	529704	2016/11/02	DOE - JOINT GENOME INSTITUTE	NA
GCA_018699395.1	NA	Gammaproteobacteria bacterium	SI072_bin142	1913989	2021/06/02	The University of Melbourne	NA
GCA_011455495.1	NA	Frederiksenia canicola	strain=HPA 21	123824	2020/03/19	University of Copenhagen	NA
GCA_016764495.1	NA	Gammaproteobacteria bacterium	NORP265	1913989	2021/01/27	University of Southern California	NA
GCA_001431595.1	NA	Stenotrophomonas acidaminiphila	strain=JCM 13310	128780	2015/11/04	CSIR-Institute of Microbial Technology	NA
GCA_010499255.1	NA	Sheuella amnicola	strain=NBD-18	2707330	2020/02/12	National Kaohsiung University of Science and Technology	NA
GCA_018653275.1	MBT4349082.1	Methylococcales bacterium	SI048_bin108	2304002	2021/06/02	The University of Melbourne	NA
GCA_014860445.1	NA	Burkholderiales bacterium	MAG26	1891238	2020/10/07	Radboud University Nijmegen	NA
GCA_003514085.1	NA	Coxiellaceae bacterium	UBA9574	2026727	2018/09/07	University of Queensland	NA
GCF_001552795.1	WP_018163236.1	Smaragdicoccus niigatensis DSM 44881 = NBRC 103563	strain=NBRC 103563	1123258	2016/02/06	National Institute of Technology and Evaluation	NA
GCA_007119565.1	NA	Aquisalimonas sp.	CSSed162cmA_370	1872621	2019/07/18	Institute for Biodiversity and Ecosystem dynamics, Faculty of Science, University of Amsterdam	NA
GCA_001917965.1	OLC24909.1	Thaumarchaeota archaeon 13_1_40CM_4_48_7		1805396	2016/12/23	Banfield Lab, University of California, Berkeley	NA
GCA_015659495.1	HIL91217.1;HIL92728.1	Cycloclasticus sp.	SZUA-1075	2024830	2020/11/23	The University of Hong Kong	NA
GCA_018666055.1	NA	Halieaceae bacterium	SI073_bin195	2026743	2021/06/02	The University of Melbourne	NA
GCA_018701355.1	NA	Oceanospirillales bacterium	SI073_bin1	1914300	2021/06/02	The University of Melbourne	NA
GCA_016790465.1	NA	Methylobacillus glycogenes	new MAG-165	406	2021/02/01	Micoorganism	NA
GCA_016789125.1	NA	Zoogloea sp.	new MAG-181	49181	2021/02/01	Micoorganism	NA
GCA_009859915.1	QHE73981.1	Rhodococcus sp. WAY2	strain=WAY2	2663121	2020/01/13	Universidad Autonoma de Madrid	NA
GCA_900112585.1	NA	Kushneria avicenniae	strain=DSM 23439	402385	2016/11/02	DOE - JOINT GENOME INSTITUTE	NA
GCA_902826295.1	NA	uncultured Steroidobacter sp.	Steroidobacter sp. RBC056	549818	2020/04/15	UNIVERSITY OF WATERLOO	NA
GCA_002729195.1	NA	Acidiferrobacteraceae bacterium	NP54	2024893	2017/10/26	Tara Oceans Consortium	NA
GCA_002162705.1	OUR85102.1;OUR85659.1;OUR91488.1	Cycloclasticus sp. 44_32_T64	44_32_T64	1856282	2017/05/31	Lawrence Berkeley National Lab	NA
GCA_004298625.1	NA	Nitrospirota bacterium	FW300_bin.22	2026887	2019/02/25	University of Oklahoma	NA
GCA_007828095.1	TWB80808.1	Bradyrhizobium sacchari	strain=BR 10556	1399419	2019/08/02	DOE Joint Genome Institute	NA
GCA_001917575.1	NA	Nitrospirae bacterium 13_1_40CM_62_7		1805270	2016/12/23	Banfield Lab, University of California, Berkeley	NA
GCA_011041415.1	NA	Chromatiales bacterium	HyVt-246	2026725	2020/02/29	The University of Hong Kong	NA
GCA_006212105.1	NA	Oleibacter sp.	bin5.60	2024845	2019/06/10	Ocean University of China	NA
[truncated: 5,630 more rows]

## Sheet: Dataset S1.2
Dataset S1.2. The reference sequences of xmoA for the retrieval of xmoA homologues
Accession	Gene name	Organism name	Taxonomy	Description	Amino acid sequence	Reference
WP_027157618.1	pxmC	Methylobacter luteus	Gammaproteobacteria	WP_027157618.1 methane monooxygenase/ammonia monooxygenase subunit C [Methylobacter luteus]	MATTSEHVTSSTESMKSLPWYLIDLPRYLKGFGLLSVIYIGLRLYQGAFAVSSGLDSTEPAFEQYWMRLFYVELVIITLVASGFWGYLWLSRDRQLDQLEPKEEIRRYFTLTMWISIYTFAVYWAGSYFAEQDNSWHQVAIRDTPFTANHIIEFYFNFPLYVILGGCAWLYARTRLPLYAKGISLPLTLAVFGPFMILVSVGFNEWGHTFWFREEFFAAPIHWGFVIGVWFALGVGGILLQGVTRLIELLDKIEDAE	Evolutionary History of Copper Membrane Monooxygenases
WP_005370914.1	pxmC	Methylomicrobium album BG8	Gammaproteobacteria	WP_005370914.1 methane monooxygenase/ammonia monooxygenase subunit C [Methylomicrobium agile]	MATTSENMPVITSTGNRLPWYLQDLPRYLKTFGVLTVMYIGLRLYQGAFAVSAGLDSTEPAFEQYWMRLFYIELAVIAVVMTGLWSYLWLTRDRQLDKLSPKEEIRRYFTLTMWISIYTFAVYWAGSYFAEQDNSWHQVAIRDTPFTANHIIEFYFNFPLYVILGGCAWLYARTRLPLYAQGISLPLTLAVFGPFMILVSVGFNEWGHTFWFREEFFAAPIHWGFVIGVWFALGVGGILLQGVTRLIDLLDKIEDAE	Evolutionary History of Copper Membrane Monooxygenases
WP_036274814.1	pxmC	Methylomonas denitrificans strain FJG1	Gammaproteobacteria	WP_036274814.1 MULTISPECIES: methane monooxygenase/ammonia monooxygenase subunit C [Methylomonas]	MATTTEHVSLSTEKPKSLPWYLIDLPKYLKGFGFLTIMYIGLRLYQGAFAIAHGLDSSEPAFEQYWMRLFYIELVIIAAVASGFWGYLWLSRDRQLDQLAPKEEIRRYFTLTMWISIYTFAVYWAGSYFAEQDNSWHQVAIRDTPFTANHIIEFYFNFPLYVILGGCAWLYARTRLPLYAKGISLPLTLAVFGPFMILVSVGFNEWGHTFWFREEFFAAPIHWGFVIGVWFALGVGGILLQGVTRLIELLDKIEDAE	Evolutionary History of Copper Membrane Monooxygenases
WP_027157617.1	pxmB	Methylobacter luteus	Gammaproteobacteria	WP_027157617.1 methane monooxygenase/ammonia monooxygenase subunit B [Methylobacter luteus]	MKSLFKPWVLALVWLSALSVLQMPTAQAHGEKALEPFIRMRTIQWYDVQWSTQKFNVNDEVSVSGKFHVAEDWPISVPKPEASFLNISTPGPVLIRTERYLNGKPWVNSVALQPGGDYEFKVVLKGRLPGRYHIHPFFNLKDAGQVMGPGAWLEIGGAASDFSNTIKTISGEAIDMESFGLSNGIFWHLFWGFLAAAWLIWWVRRPLFISRYRMLEAGLEHELVTKNDKLIAKLILAGVPVLVLILNEITAKRYPDAIPLQAGLDQILPLPAQVNAGTVNVDTLKAEYNVAQRSMVLQVKVDNRSQSPVRIGEFSTSNVHFLNPALSLSGVMTGDDDITSPGLSIDDDKPIEPGEQRVVTLVARDAAWESEKLDGLIRDADSRIGGLLFLYDELLGQRY…	Evolutionary History of Copper Membrane Monooxygenases
ACE95889.1	pxmB	Methylomicrobium album	Gammaproteobacteria	ACE95889.1 particulate methane monooxygenase subunit B-like protein, partial [Methylomicrobium album]	MKIRITKWVYTIGLIIIGLGGPVQTALAHGEKALEPFIRMRTIQWYDVAWSKQQFKVNEEVTVSGRFHVAEDWPVSVPKPDAAFLNVSTPGPVLIRTERWLNGKPWVNSVALQPGGDYEFKIVLKGRLPGRYHIHPFFNLKDAVSMAP	A novel family of functional operons encoding methane/ammonia monooxygenase‐related proteins in gammaproteobacterial methanotrophs
WP_005370915.1	pxmB	Methylomicrobium album BG8	Gammaproteobacteria	WP_005370915.1 methane monooxygenase/ammonia monooxygenase subunit B [Methylomicrobium agile]	MKIRITKWVYTIGLIIIGLGGPVQTALAHGEKALEPFIRMRTIQWYDVAWSKQQFKVNEEVTVSGRFHVAEDWPVSVPKPDAAFLNVSTPGPVLIRTERWLNGKPWVNSVALQPGGDYEFKIVLKGRLPGRYHIHPFFNLKDAGQVMGPGAWLDISGNAGDFSNEVRTLNGEIVDMESVGLFNGIGWHLFWGVLATAWLLWWVRRPLFISRYRMLQAGMEDELITVNDRLIAKVVLAAVPVAVLAINAVTVNRYPNAIPLQASLDQVLPLSAQVNAGQVDAEAVKAEYIIAKRMMIFTVRVNNRSDKPVQLGEFNTANVSFINPELPAASQVSTIEATLRLDDNTPIRPGEERTISVTAQDALWETEKLDGLINDADSRVGGLLFLYDSESGERYISSV…	Evolutionary History of Copper Membrane Monooxygenases
WP_062327746.1	pxmB	Methylomonas denitrificans strain FJG1	Gammaproteobacteria	WP_062327746.1 MULTISPECIES: methane monooxygenase/ammonia monooxygenase subunit B [Methylomonas]	MKSLFKPWMLALLFLNVLSVLSVPTAQAHGEKALEPFIRMRTIQWYDVQWSTQKFNVNDEVSVSGKFHVAEDWPVSVPKPEASFLNISTPGPVLIRTERYLNGKPWTNSVALEPGGDYDFKVVLKGRLPGRYHIHPFFNLKDAGQVMGPGVWLEIGGNPSDFTNTIKTINGELIDMESFGFANGVFWHLFWGLLAAAWLLWWVRRPLFISRYRMLDAGLEHELITDQDKLIAKAVLVGVPVLVLALNAVTANSYPDAIPLQAGLDRILPLPAKVNAGTVNVDTIKAEYNVAQRAMVLQVSVDNRSQGAVRIGEFSTSNVHFMNADLSAVGNVSGKDDVSNKGLSLDNNAPIEPGEQRTVTIEVRDAAWESEKLDGLIKDADSRLGGLLFLYDDVMGKRY…	Evolutionary History of Copper Membrane Monooxygenases
WP_027157616.1	pxmA	Methylobacter luteus	Gammaproteobacteria	WP_027157616.1 methane monooxygenase/ammonia monooxygenase subunit A [Methylobacter luteus]	MSAHIPVSTFKPYRGEKARLARAYDYLILVLALFLFIGSFHLHFALTVGDWDFWVDWKDRQWWPLVTPLIGITFPAAVQAVLWDKFRLPMGATLCVAALLIGTWVTRVFAYHYWNYFPINMVLPATMLPGALVLDALLMLTNSLTITSIFGGAAFALLFYPTNWPIFGMFHQPVEYANSQLTVADLFGFQYIRTGMPEYLRIIERGTLRTYGQYATPLSAFCSALLCSLMYPLWWHIGKWFASTRYLTKI	Evolutionary History of Copper Membrane Monooxygenases
ACE95888.1	pxmA	Methylomicrobium album	Gammaproteobacteria	ACE95888.1 particulate methane monooxygenase subunit A-like protein, partial [Methylomicrobium album]	XDWKDRQWWPLVTPLMGITFPAAVQAVLWDKFRLPLGATLCVAALLIGTWVTRIFAYHYWNYFPVNMVLPATMLPGALVLDAILMLSNSFTITAIIGGSAFALLFYPSNWPIFALFHMPVEYANAQLTLADLFGFQYIRTGMPEYLRIIERGTLRTYGQYAAPLAAFCSALLCTLMYALWWYIGKWFATTRYLNKI	Hydrocarbon monooxygenase in Mycobacterium: recombinant expression of a member of the ammonia monooxygenase superfamily
WP_005370916.1	pxmA	Methylomicrobium album BG8	Gammaproteobacteria	WP_005370916.1 methane monooxygenase/ammonia monooxygenase subunit A [Methylomicrobium agile]	MSLPITTQSIKPYSGEKARLVRAYDYLILVLALFLFIGSFHLHFALTVGDWDFWVDWKDRQWWPLVTPLMGITFPAAVQAVLWDKFRLPLGATLCVAALLIGTWVTRIFAYHYWNYFPVNMVLPATMLPGALVLDAILMLSNSFTITAIIGGSAFALLFYPSNWPIFALFHMPVEYANAQLTLADLFGFQYIRTGMPEYLRIIERGTLRTYGQYAAPLAAFCSALLCTLMYALWWYIGKWFATTRYLNKI	Evolutionary History of Copper Membrane Monooxygenases
WP_036274813.1	pxmA	Methylomonas denitrificans strain FJG1	Gammaproteobacteria	WP_036274813.1 MULTISPECIES: methane monooxygenase/ammonia monooxygenase subunit A [Methylomonas]	MSAQIPISTFKPYRGEKARLARAYDYLILVLALFLFIGSFHLHFALTVGDWDFWVDWKDRQWWPLVTPLIGITFPAAVQAVLWDKFRLPLGATLCVAALLLGTWVTRVFAYHYWNYFPINMVLPATMIPGALVLDTLLMLTNSLTITSIFGGAAFALLFYPTNWPIFGMFHQPVEVANSQLTVADLFGFQYIRTGMPEYLRIIERGTLRTYGQYATPLAAFCSALLCSLMYPLWWYIGKWFANTRYLKKI	Evolutionary History of Copper Membrane Monooxygenases
WP_033157542.1	pxmA	Methylomonas sp. LW13	Gammaproteobacteria	WP_033157542.1 MULTISPECIES: methane monooxygenase/ammonia monooxygenase subunit A [unclassified Methylomonas]	MSAQIPISTFKPYRGEKARLARAYDYLILVLALFLFIGSFHLHFALTVGDWDFWVDWKDRQWWPLVTPLIGITFPAAVQAVLWDKFRLPLGATLCVAALLIGTWVARIFAYHYWNFFPVNMVLPATMVPGALVLDTLLMLTNSLTITSIFGGGAFALLFYPTNWPIFGMFHQAVEYHNSQLTVADLFGFQYIRTGMPEYLRIIERGTLRTYGQYATPLAAFCSALLCSLMYPLWWYIGKWFATTRYLKKI	Hydrocarbon monooxygenase in Mycobacterium: recombinant expression of a member of the ammonia monooxygenase superfamily
ABU88151.1	pmoC	Methylacidiphilum fumariolicum SolV	Verrucomicrobia	ABU88151.1 methane monooxygenase subunit gamma [Methylacidiphilum fumariolicum SolV]	MKAVWYEQLNRRNSMAQATTATTIAIPERSLFSWNRMWLGIGLLSGWYILVNLYERAFAFTKGLDYTSPEYQTYWMNLLLAELALEALSFIAVCTWLWVTRDRNLENISPVEELRRYWNLGLFIVVYTVGLYWGASYFTEQDGTWHQTVIRDTDFTPSHIIEFYQSYPIYIILGVGSFMYAITRLPMFARSFSIPYAVLVGSPLMIFPNVGLNEFGHTRWFMEELFVAPLHWGFVAFGWGALAIMGVWLQACPRVYELIKQVYLGKTATSPVKVMEEPEKSVDPAYCEV	Evolutionary History of Copper Membrane Monooxygenases
ACD83565.1	pmoC	Methylacidiphilum infernorum V4	Verrucomicrobia	ACD83565.1 Particulate methane monoxygenase gamma (PmoC) subunit [Methylacidiphilum infernorum V4]	MAQTTAATTIAIPERSLFSWNRMWLGVGLLSGWYILVNLYERAFAFTKGLDYTSPEYQAYWMNLLLAELALEALAFIAVCTWLWITRDKNLDNISPVEELRRYWNLGLFIVVYTVAIYWGASYFTEQDGTWHQTVIRDTDFTPSHIIEFYQSYPIYIILGVGSFMYAITRLPMFARAFSIPYAVLVGSPLMIFPNVGLNEFGHTRWFMEELFVAPLHWGFVAFGWGALAIMGVWLQACPRVYELMKQVYLGKAATPAARVMDEPQKAADPAYCEV	Evolutionary History of Copper Membrane Monooxygenases
WP_039720684.1	pmoC	Methylacidiphilum kamchatkense Kam1	Verrucomicrobia	WP_039720684.1 methane monooxygenase [Methylacidiphilum kamchatkense]	MANERVATVGAMDVSSVAELVPRKEYFNNWRFYLYCILISLFYGACMLYQRAFAITKGIDYTSQDFQTYWMNLFWGITIMNVIIWGLTWGWIWFVYRDRHLEQLSPGEELKRWYSNWLITLGVYAWCLVWAVFFVEQDGVWHSSMIRDTEFTPSHIFNFYLSWPIFINFGVAGLMLTRTRLPVMGKKWLLPLVMEVAWPIMFIPLIGENEWGHSAWILEEWFAAPLHWTFVPFAWAAVWFLGNGFDMFPRIAAVLKATYFGEKCMSAAEAMENPEEATNPVHTLPGM	Evolutionary History of Copper Membrane Monooxygenases
ANC58166.1	pmoC	Methylacidiphilum sp. RTK17.1	Verrucomicrobia	ANC58166.1 particulate methane monooxygenase PmoC subunit [Methylacidiphilum sp. RTK17.1]	MAQTTAATTIAIPERSLFSWNRMWLGVGLLSGWYILVNLYERAFAFTKGLDYTSPEYQAYWMNLLLAELALEALAFIAVCTWLWITRDKNLENISPVEELRRYWNLGLFIVVYTVAIYWGASYFTEQDGTWHQTVIRDTDFTPSHIIEFYQSYPIYIILGVGSFMYAITRLPMFARAFSIPYAVLVGSPLMIFPNVGLNEFGHTRWFMEELFVAPLHWGFVAFGWGALAIMGVWLQACPRVYELMKQVYLGKTATPAARVMDEPQKAADPAYCEV	Evolutionary History of Copper Membrane Monooxygenases
WP_026609016.1	pmoC	Methylocaldum szegediense	Gammaproteobacteria	WP_026609016.1 methane monooxygenase/ammonia monooxygenase subunit C [Methylocaldum szegediense]	MATIQQAGGIAAQEKPLLDKRWLVFGLGLYLVFYMWVRWYEGVYGWSAGLDSFAPEFETYWMNFLYTEIVLEVITASILWGYLWKTRTRDMDAVTPREQLYRHMTHAIWMCCYAWALYWGGSYFTEQDGTWHQTIVRDTDFTPSHIIEFYLSYPIYIISGGASFLYAHTRLPAFAKKGFSLAYLVVVVGPFMILPNVGLNEWGHTFWFMEELFVAPLHYGFVVFGWTGLAIMGVISLVVMDVARLIKKELCPELA	Evolutionary History of Copper Membrane Monooxygenases
WP_091681690.1	pmoC	Methylocapsa palsarum strain NE2	Alphaproteobacteria	WP_091681690.1 methane monooxygenase/ammonia monooxygenase subunit C [Methylocapsa palsarum]	MSLISETSAARAGAEASSAERPIFNPVPLAIGSAAICIWYVLVRIYEQYFGWYAGLDSFTPEFQTYWMTILYIEEPVELISFLALVGYLWKTRDKDVANVAPREELRRIFNLLSWILVYAVAIYWGASFFTEQDGTWHQTVIRDNDFTPSHIIEFYMSYPMYIIVGVGGFMYARTRLPTFACKGWSVAYVLLFVGPFMIFPNVALNEWGHTFWFMEELFVAPLHWMFVFFGWFALAVFGVSLQVLGRVKELAEGAPIPAE	Evolutionary History of Copper Membrane Monooxygenases
WP_026222791.1	pmoC	Methylocystis rosea SV97 operon1	Alphaproteobacteria	WP_026222791.1 MULTISPECIES: methane monooxygenase/ammonia monooxygenase subunit C [Methylocystis]	MSSTTDTAARAAAGTEAVVDLKGMWIGLAVLNGFYLVVRIYEQVFGWRAGLDSFAPEFQTYWMSILWTEIPLELISGIGLAGFLWKTRTRDFSNLAPREEMRRLVVEVQWLVVYAAAIYWGASFFTEQDGTWHMTVIRDTDFTPSHIIEFYMSYPIYSVIAVGGFFYAKTRLPYFSKGYSVAYLIVAIGPFMIIPNVGLNEWGHTFWFMEELFVAPLHWGFVFFGWMALGVFGVVLQLLMNIQRLIGKEGVALLTE	Evolutionary History of Copper Membrane Monooxygenases
WP_014889687.1	pmoC	Methylocystis sp. SB2	Alphaproteobacteria	WP_014889687.1 methane monooxygenase/ammonia monooxygenase subunit C [Methylocystis sp. SC2]	MNQTTEKAVSAAQAGETDTIVNYKPAYITMGVMLVFYVGIRVYEQYFGWKAGLDSFAPEFQTYWMNLMWTELPLEFVAFCGIGGYLWKTRDRNIDAVAPREEMRRILTLIGWLAVYAFSVYWGASYFTEQDGTWHQTVIRDTDFTPSHILEFYLSYPIYIICGWGAFMYAHTRIPQFAKRISLAFLMFFAGPFMIFPNIGLNEWGHTFWFMEELFTAPLHWGFVFFGWFALAVFGVARQVLDRVIELSKEYEKDALAL	Evolutionary History of Copper Membrane Monooxygenases
WP_036280014.1	pmoC	Methylomonas denitrificans	Gammaproteobacteria	WP_036280014.1 MULTISPECIES: methane monooxygenase/ammonia monooxygenase subunit C [Methylomonas]	MAATTESVKADAAEAPLLNQKNLWAGITLYLVFYSFIRWYEGVYGWSAGLDSFAPEFETYWMNMLYIEIVIEVLLFAGINGYIWKTRDRKVMSITPREELRRHFTHWTWLVCYGWAIYWGASYFTEQDGTWHQTIVRDTDFTPSHIIEFYLSYPIYIITGSAAFMYAKTRLPTYHEGLHLMYLIAVIGPFMILPNVGLNEWGHTFWFMEELFVAPLHYGFVFFGWAALAIMGVVNTEVMAIAKLLKKDLA	Evolutionary History of Copper Membrane Monooxygenases
AEF98752.1	pmoC	Methylomonas methanica MC09	Gammaproteobacteria	AEF98752.1 methane monooxygenase/ammonia monooxygenase, subunit C [Methylomonas methanica MC09]	MAATTESVKADAAEAPLLNKRNLTLGMLLYLVFYSFIRWYEGVYGWSAGLDSFAPEFETYWMNMLYIEIVCEVILFSGINGYLWKTRDRKVMSITPREELRRHFTHWIWLVCYGWAIYWGASYFTEQDGTWHQTIVRDTDFTPSHIIEFYLSYPIYIITGTAAFMYAKTRLPTYHEGLHLMYLIAVIGPFMILPNVGLNEWGHTFWFMEELFVAPLHYGFVFFGWAALAIMGVVNTEVMAITKLLKKDLA	Evolutionary History of Copper Membrane Monooxygenases
WP_080524231.1	pmoC	Methyloprofundus sedimenti	Gammaproteobacteria	WP_080524231.1 methane monooxygenase/ammonia monooxygenase subunit C [Methyloprofundus sedimenti]	MAATTDSVKADASEAPLLNKTNLIAGFMLYLVFYSFIRWYEGVYGWSAGLDSFAPEFETYWMNMLYIELVVEVILASTIWGYLWKSRDRKVMSITPREELRRHFTHWIWLVMYGWAIYWGASYFTEQDGTWHQTIVRDTDFTPSHIIEFYLSYPIYIITGVSAFLYAKTRLPAYQEGLSIMYMVSVIGPFMILPNVGLNEWGHTFWFMEELFVAPLHYGFVFFGWAALAIMGVVNTEVEALTKLLKKDLA	Evolutionary History of Copper Membrane Monooxygenases
WP_018265988.1	pmoC	Methylosinus sp. LW4	Alphaproteobacteria	WP_018265988.1 methane monooxygenase/ammonia monooxygenase subunit C [Methylosinus sp. LW4]	MSLTTEKAAGSVRAAESDTIVNYWPAYWTMICLFVFYVTIRIYEQYFGWKAGLDSFAPEFQTYWLNLMWTELPLEFIAFCGIGGYLWKTRDRNIDAVTPREEMRRLLTLIGWLAIYAFTVYWGASYFTEQDGTWHQTVIRDTDFTPSHILEFYLSYPIYIIAGWGAFMYARTRIPQFAKKISLPFLLFFAGPFMIFPNIGLNEWGHTFWFMEELFTAPLHWGFVFFGWFALAVFGTACQVLDRVIELSKEYEKDALSL	Evolutionary History of Copper Membrane Monooxygenases
WP_003616009.1	pmoC	Methylosinus trichosporium OB3b	Alphaproteobacteria	WP_003616009.1 MULTISPECIES: methane monooxygenase/ammonia monooxygenase subunit C [Methylosinus]	MSVTTETTAGAAAGSDAIVDLRGMWVGVAGLNIFYLIVRIYEQIYGWRAGLDSFAPEFQTYWLSILWTEIPLELVSGLALAGWLWKTRDRNVDAVAPREELRRHVVLVEWLVVYAVAIYWGASFFTEQDGTWHMTVIRDTDFTPSHIIEFYMSYPIYSIMAVGAFFYAKTRIPYFAHGFSLAFLIVAIGPFMIIPNVGLNEWGHTFWFMEELFVAPLHWGFVFFGWMALGVFGVVLQILMGVKRLIGKDCVAALVG	Evolutionary History of Copper Membrane Monooxygenases
BAJ17640.1	pmoC	Methylovulum miyakonense HT12	Gammaproteobacteria	BAJ17640.1 particulate methane monooxygenase G-subunit [Methylovulum miyakonense HT12]	MAATTESVKADAAEAPLLNKKNMYLGALVYIILYGWVRWYEGVYGWSAGLDSFAPEFETYWMNFLYIEFVLEVSTAGILWGYIWKTRDRKVMSITPREELRRHFTHWVWLVMYGIAIYYGASYFTEQDGTWHQTIVRDTDFTPSHIIEFYLSYPIYIITGGASFLYAKTRLPAYQQGLSLQYLVSVVGPFMILPNVGLNEWGHTFWFMEELFVAPLHYGFVFFGWAALGVMGVVNTEVASISKLLKKDLA	Evolutionary History of Copper Membrane Monooxygenases
ABU88153.1	pmoB	Methylacidiphilum fumariolicum SolV	Verrucomicrobia	ABU88153.1 methane monooxygenase subunit alpha [Methylacidiphilum fumariolicum SolV]	MKTRRKAVKQIIEHVEAKTKKILLSLLSLGLAMSWLPSPSYAVQGMGAKSQEAFLRMRTVVFYDTQFSFAPTNRVKVGEEFSCTGKVMLMPTWPEEIPFTGISFFNFFVPGPQVLRKAIWVNEKYFQFNSVVLEKGGTYAYKMVLQARNPGIFPMGPMLSMEGAGPFIGPEEFLTIEGTKGSFANPVKTLLGNTVDLENYGTARVITWTIFTTLIGVVWLGYWLAKPFTRRLGLVAAGRKEELFNPLDRQVCFLFTVGTIVIVAAAALITKAQYPVTIPIQETKYYIKPLPPEPTLIQAEVTDATYDVPGRTLSFHIQVKNVGDKPVVLKEFLTANVRFLNPDIPGNTWNPSFPEVNGGPMKVSPSEPINPGETKTIEVSMQSAEWENQRLTMYNETTN…	Evolutionary History of Copper Membrane Monooxygenases
ACD83563.1	pmoB	Methylacidiphilum infernorum V4	Verrucomicrobia	ACD83563.1 Particulate methane monoxygenase alpha (PmoB) subunit [Methylacidiphilum infernorum V4]	MNSAIGSGKRKIKKILLALTVGGALAGCFSSSSFAVQGMGAKSQEAFLRMRTVVFYDTQFSFAPTNRVKVGDEFTCTGKVMLMPTWPQEIPFSGISFFNFFVPGPQVLRKAIWVNEKYFQFNSVVLEKGGTYAYKMVLQARNPGTYPMGPMLSMEEAGPFIGPEEFLTIEGTNSRFTNPIKTLLGNTVDLENYGTARMISWTLLTTFVGVAWLVYWLSKPFTRRLGLVAAGRKEELFNPMDRQVCFLFTVGTIVLVAAAAMITKAQYPVTIPIQETKYYIKPLPPEPTLIQAEVTDATYDVPARTLSFHIQVKNIGDKPVVLKEFLTANVRFLNPDIPGNNWNPTFPEVNGGPMKVSPSEPINPGESKTLEVSMQSAEWENQRLTMYHETTNRFGGLLF…	Evolutionary History of Copper Membrane Monooxygenases
AFC75748.1	pmoB	Methylacidiphilum kamchatkense Kam1	Verrucomicrobia	AFC75748.1 PmoB3 [Methylacidiphilum kamchatkense Kam1]	MKIKNHSIITLILACTVIIAIIASSHLYGSGIGERAQEAILRMRTAQFYDVRFSSNHLKVGDDLVVTGKVMILPIWPHELGFSGIGYINFFEPGPRLARKETIVNGQPVFSSMIVKLGDTYDFKEVLTARRPGTWPVGVTMNIKDIGPIVGPSIKVTIDPSSAPFTNTVQTLTGQTINLENYGLSRAFGWSILWVLLGIGWLYYWLILKPTAPRLGLAYLEKEDELVTKQDQRFGFLFLAIVIVLVFGGAFLTSKQFPIVIPLQKTFVRIDPLPQGPTFVEAKVSKATYYVQQRSLDFDLTVTNKGNEKVYLRRFQTANVAFLNPAAPDNQWPADSPEVNGGELQITPNEPILPGETKLLHVKAQGAAWEVERLSTIYKESSSRFGGLIFFGDAAGNRN…	Evolutionary History of Copper Membrane Monooxygenases
WP_026609852.1	pmoB	Methylocaldum szegediense	Gammaproteobacteria	WP_026609852.1 methane monooxygenase/ammonia monooxygenase subunit B [Methylocaldum szegediense]	MKLIKDRIAKWSMVGLLATFAATSFYAPSASAHGEKSQAAFMRMRTIHWYDLNWSKEKVKVNEEVEITGKFHVFEGWPETVAEPDTAFLNVGIPGPVFIRKASYIGGQLVPRSVRLEIGKTYDFKVVLKARRPGDWHVHTMMNVEGGGPIIGPGKWITIEGSMSEFKNPVTTLTGQTVDLETYNEGNTYFWHVFWYAIGIAWVVYWVRRPAFLPRYLMVEAGRANELISAGDKKVAMGFAAATILIVIFAMSSANSKYPITIPLQAGTLRGIQPIEEPKATVAVKVNDASYRVPGRAMRMKLTITNNGDKPVRLGEFYTASVRFLDADVYKDTTGYPEDLLADDGLEVSDNSPIQPGETRTVEVTASDAAWEVYRLSDIIYDPDSRFAGLLFFFDDQGG…	Evolutionary History of Copper Membrane Monooxygenases
CAJ01618.1	pmoB	Methylocapsa acidiphila	Alphaproteobacteria	CAJ01618.1 methane monooxygenase subunit B, pmoB [Methylocapsa acidiphila]	MFSTLAGHAKRQAGRLWALGLAVGLAASMAGSGPADAHGEKSQAAFLRMRTLNWYDVKWSKTSLNVNEEMEITGKLHIMDAWPVAVAKPEVAFLNVGMPGPVLVREGSFLGGKFVPRSTSLELGKTYEFRVLLKARRQGRWHVHTQLSVQTGGPIIGPGQWVEIKGDMADFKNPVTLLNGEVIDLEQYKIGNIYFWHTVWFIAGVAWVFYWFRKRGFVGRYISVASGKGGELITPLERQIGAGALAATLLVVIISYALTASEFPRTIPLQAGNIRAIDALNIPESPIKVEYLRGTYKVPGRELVATYKITNTGKEPVRVGEFATATLRFLNPDVYTQKVDYPEYILAERGLSLSDNAPIAPGETKELTVKVQDARWDTERLADLAYDVDSSFAGLMFFF…	A novel family of functional operons encoding methane/ammonia monooxygenase‐related proteins in gammaproteobacterial methanotrophs
SFK40484.1	pmoB	Methylocapsa palsarum strain NE2	Alphaproteobacteria	SFK40484.1 methane/ammonia monooxygenase subunit B [Methylocapsa palsarum]	MKTSLFKTLAHQVKRQAGRLFALGLAVGVVASMASAGTAEAHGEKSQAAFLRMRTLNWYDLKWSKTQINVNEEFTISGKLHIMNAWPAAVAEPRVAFLNMGMPGPVAVRKTSFIGEQFVPRSIALDKAKTYAFAMTARGRRPGRWHVHVQLSVETGGPIPGPGQYIEIKGSMADFTNPVTLLNGETIDLETYGINKIYVWHFLWMLAGAVYIGWWFKKGGFVGRFNAVANGEQDTIISPQERTAGAVVLAVTLLVIIVSYAVTSSQYPNTIPLQAGNIRNLTALPDLDSGLKVKYVRGSYQVPGRELVAEYIITNNGKEPVRIGEFGTAGLRFLNPDVFTQKPEYPDYLLADKGLTLSDNAPIGPGETKNITVTIKDARWDTERLSGLAYDVDSSFAGL…	Evolutionary History of Copper Membrane Monooxygenases
WP_018408664.1	pmoB	Methylocystis rosea SV97 operon1	Alphaproteobacteria	WP_018408664.1 MULTISPECIES: methane monooxygenase/ammonia monooxygenase subunit B [Methylocystis]	MKKFVKLAAIGAAAAVAATLGAVAPASAHGEKSQQAFLRMRTLNWYDVQWSKTTVNVNEEMVLSGKIHVFSAWPQAVANPRVSFLNAGEPGPVLVRTAQFIGDQFAPRSVSLVPGNDYAFSINLRGRRAGRWHVHAQVNVEGGGPIIGPGQWIEIKGDMKDFTDPVTLLDGSTVDLETYGISRVYAWHLPWLAVGAAWILFWFVRKGVIASYLRVATGKVDEQVTDDDKRIGAIVLALTILATIVGYAVTNSTFPRTIPLQAGLQKPLTPLVTDGTAGVGKERVTADLNGGVYKVPGRELTINVKVTNTTSEPLRLGEYTAAGLRFLNPDVFTTKPDFPDYLLADRGLSTDPTPIAPGETKEIAVKVQDARWDIERLSDLAYDTDSQIGGLLMFFSPTG…	Evolutionary History of Copper Membrane Monooxygenases
AAF37897.1	pmoB	Methylocystis sp. M	Alphaproteobacteria	AAF37897.1 PmoB [Methylocystis sp. M]	MKKLVKLAAFGAAAAVAATLGAIAPASAHGEKSQQAFLRMRTLNWYDVQWSKTTVNVNEEMILSGKVHVFSAWPQAVANPRVSFLNAGEPGPVLVRTAQFIGEQFAPRSVSLEIGKDYAFSINLRGRRAGRWHVHAQINVEGGGPIIGPGQWIEIKGDMKDFTDPVTLLDGSTVDLENYGISRIYAWHLPWLAVGAAWILFWFIRKGIIASYVRVAEGRPDDVIGDDDRRIGAIVLALTILATIVGYAVTNSTFPRTIPLQAGLQKPLTPIETEGTVGVGKEQVTTELNGGVYKVPGRELTINVKVKNGTSQPVRLGEYTAAGLRFLNPTVFTQKPDFPDYLLADRGLSNDDVIAPGESKEIVVKIQDARWDIERLSDLAYDTDSQVGGLLFFFTPDGK…	A novel family of functional operons encoding methane/ammonia monooxygenase‐related proteins in gammaproteobacterial methanotrophs
WP_014889689.1	pmoB	Methylocystis sp. SB2	Alphaproteobacteria	WP_014889689.1 methane monooxygenase/ammonia monooxygenase subunit B [Methylocystis sp. SC2]	MKSLNLHSMAKCATARVVRLWILGLAVAGALTTLPAATPAAAHGERSQQAFLRMRTLNWYDVKWSKTELNVNDEMELTGKVHVFSGWPQAVARPGESFLNVGEPGPVLIRKSAFVGEVPVPRTFSMDVGNDYEYKIVLKARRQGRYHVHVQINVKDGGPIVGPGQWITIKGDMKDFTNPVTLLEGSTIDLETYGITWTYIYHFFWMAAAAAWILYWFMTKGIIVRYWQVKAGKGRELIGQDEKRIGAVTLAAVLLAVLVFYASANREFPRTLPMQAGLLTGISPIDEPRSTVAVQFKGGSYTVPGRELRIRAKVTNNGKEPIRLGEFTSAGLRFLNPDVFTTRPDFPDYLLADRGLSVSDPNPIAPGETRDLEVIVQDARFDIERLSDLAYDTDSQFGG…	Evolutionary History of Copper Membrane Monooxygenases
CAE48353.1	pmoB	Methylocystis sp. SC2	Alphaproteobacteria	CAE48353.1 pmoB2 [Methylocystis sp. SC2]	MKSLNLHSMAKCATARVVRLWILGLAVAGALTTLPAATPAAAHGERSQQAFLRMRTLNWYDVKWSKTELNVNDEMELTGKVHVFSGWPQAVARPGESFLNVGEPGPVLIRKSAFVGEVPVPRTFSMDVGNDYEYKIVLKARRQGRYHVHVQINVKDGGPIVGPGQWITIKGDMKDFTNPVTLLEGSTIDLETYGITWTYIYHFFWMAAAAAWILYWFMTKGIIVRYWQVKAGKGRELIGQDEKRIGAVTLAAVLLAVLVFYASANREFPRTLPMQAGLLTGISPIDEPRSTVAVQFKGGSYTVPGRELRIRAKVTNNGKEPIRLGEFTSAGLRFLNPDVFTTRPDFPDYLLADRGLSVSDPNPIAPGETRDLEVIVQDARFDIERLSDLAYDTDSQFGG…	A novel family of functional operons encoding methane/ammonia monooxygenase‐related proteins in gammaproteobacterial methanotrophs
AMK77277.1	pmoB	Methylomonas denitrificans	Gammaproteobacteria	AMK77277.1 methane monooxygenase/ammonia monooxygenase subunit B [Methylomonas denitrificans]	MKIIKDKVAKLSFVALLVAMTAAMFYAPTASAHGEKSQAAFMRMRTIHWFDLNWSKEEVPVNETMTISGKFLVFAGWPETVDKPEVSFLNVGIPGPVFIRAGSWIGGQLVPRSVSLELGEVYEFKVLLKARRPGDWHVHSMMNVQGGGPIIGPGKWVTITGSMSEFVNPVTTLTGQTINLENYALDNVYFWHAVWFAIAFAWLLFWIKRPLFVPRHIAVSTGKADSLISAGDKKIGMLFGVGTLVIVAASMGATNEKYPVTTPLQAGLLRGMKTYQMPEATVSVKVDDATYRVPGRAMQMTLTITNNGDSAVRLGEFNTAGVRFLDPAVHEDDTAYPDDLLAEEGLTVSDNSPLAPGETRTVEVTASDAAWEVYRLADLIYDPDSRFAGLLFFWDEKGN…	Evolutionary History of Copper Membrane Monooxygenases
AEF98754.1	pmoB	Methylomonas methanica MC09	Gammaproteobacteria	AEF98754.1 methane monooxygenase/ammonia monooxygenase, subunit B [Methylomonas methanica MC09]	MKIIKDKVAKLSFVALLITMTAAMFYAPTASAHGEKSQAAFMRMRTIHWFDLNWSKEEVPVNDTMTISGKFLVFAGWPETVDKPEVSFLNIGIPGPVFIRAGSWIGGQLVPRSVSLELGEVYEFKVLLKARRPGDWHVHSMMNVQGGGPIIGPGKWVTITGSMSEFVNPVTTLTGQTINLETYALDNVYFWHAVWFAIAFAWLLFWVKRPIFVPRHIAVSTGKADTLISAGDKKVGMLFAVGTMVIVAASMGATNEKYPVTTPLQAGLLRGMKTYQMPESTVSVKVDDATYRVPGRAMQMTLTITNNGDSAVRLGEFNTAGVRFLDPAVHEDETSYPDDLLAEEGLTVSDNSPLAPGETRTVEVTASDAAWEVYRLADLIYDPDSRFAGLLFFWDENGT…	Evolutionary History of Copper Membrane Monooxygenases
WP_080524230.1	pmoB	Methyloprofundus sedimenti	Gammaproteobacteria	WP_080524230.1 methane monooxygenase/ammonia monooxygenase subunit B [Methyloprofundus sedimenti]	MKTIKDKIAKLSFVALLLAVTSAMFYTPTASAHGEKSQAAFMRMRTIHWFDLNWSKDEVAVNETVIISGKFHVFAGWPETVDKPDVAFLNIGIPGPVFIRAGSWIGGQLVPRSVSLELGSTYDFKVLLKARRPGDWHVHTMMNVEGGGPIIGPGKWVTITGSMGDFTNPLTTLTGDVIDLEDYALDNVYFWHALWMGIGLAWLLFWFKRPMFIPRHIAITSGKADTLISSGDKKVAIAFAVGTMGLVMMSMGTTNEKYPITTPLQAGLMRGMVPVELPETSISVVVEDASYRVPGRAMQMTLTITNNGDSAVRLGEFMTASVRFLDPDVLEDETGYPDDLLAEEGLTVSDNSPLAPGETRTVEVTASDAAWEVYRLADLIYDPDSRFAGLLFFFDEEGN…	Evolutionary History of Copper Membrane Monooxygenases
WP_018265986.1	pmoB	Methylosinus sp. LW4	Alphaproteobacteria	WP_018265986.1 methane monooxygenase/ammonia monooxygenase subunit B [Methylosinus sp. LW4]	MNKLLATLAGCVRPRALRALAFGLAAAIAATTLPAATPASAHGERSQQAFLRMRTLNWYDVKWSKTEVNVNEEMVLSGKVHVFSGWPQAVAKPDVAFLNVGEPGPVLIRKGAYVGDVPAPRSFSLQVGKDYEYKLVLKARRQGRFHVHVQMNVEGGGPIVGPGEWITIKGDMANFTNPVTLLDGSTIDLETYGITWTYIYHFAWMAAAAVWILYWFMTKGLIVRYWWVKAGKANDLITLREKRIGGLWLAASLLAVLFGYAWANSAFPRTLPMQAGLLKGIDPIALPPATVTAQFKGGSYTVPGRELSVKLRVTNSGTEPVKIGEFTTAGLRFLNPSVFTTRPQFPEYLLADRGLAVSDETPIAPGETRDVTIIVQDARFDIERLSDLAYDTDSQFGGL…	Evolutionary History of Copper Membrane Monooxygenases
ATQ70154.1	pmoB	Methylosinus trichosporium OB3b	Alphaproteobacteria	ATQ70154.1 methane monooxygenase/ammonia monooxygenase subunit B [Methylosinus trichosporium OB3b]	MAELATGRVGKLLGLSVAAAVAATAASVAPAEAHGEKSQQAFLRMRTLNWYDVKWSKTSLNVNESMVLSGKVHVFSAWPQAVANPKSSFLNAGEPGPVLVRTAQFIGEQFAPRSVSLEVGKDYAFSIDLKARRAGRWHVHAQINVEGGGPIIGPGQWIEIKGDMADFKDPVTLLDGTTVDLETYGIDRIYAWHFPWMIAAAAWILYWFFKKGIIASYLRISEGKDEEQIGDDDRRVGAIVLAVTILATIIGYAVTNSTFPRTIPLQAGLQKPLTPIIEEGTAGVGPHVVTAELKGGVYKVPGRELTIQVKVTNKTDEPLKLGEYTAAGLRFLNPDVFTTKPEFPDYLLADRGLSTDPTPLAPGETKTIEVKVQDARWDIERLSDLAYDTDSQIGGLLMF…	Evolutionary History of Copper Membrane Monooxygenases
BAJ17642.1	pmoB	Methylovulum miyakonense HT12	Gammaproteobacteria	BAJ17642.1 particulate methane monooxygenase B-subunit [Methylovulum miyakonense HT12]	MKLLKDKVAKLSFVALLATVTASMFYTPTAAAHGEKSQAAFMRMRTIHWFDLNWSKEEVAVNDTMTISGKFFVFSGWPETVDKPEISFLNIGIPGPVFIRAGSWIGGQLVPRSVSLELGETYDFKVLLKARRPGDWHVHTMLNVKGGGPIIGPGKWVTVTGSMKDFTNPITTLTGETIDLETYNLDNTYFWHAFWYALGLAWMGYWMKKPMFVPRSIAVESGKADSLISGTDRKVAMGFAAGTIAIVAMSMSSTNEQYPVTTPLQAGLLRGIKSIEMPATSVAVKVEDATYRVPGRAMQMTLTITNNGDSAIRLGEFNTAGVRFMDANVAQDETGYPDDLLAEEGLTVSDNSPLAPGQSRTVQVTASDDAWEVYRLADLIYDPDSRFAGLLFFYDEAGK…	Evolutionary History of Copper Membrane Monooxygenases
ABU88152.1	pmoA	Methylacidiphilum fumariolicum SolV	Verrucomicrobia	ABU88152.1 methane monooxygenase subunit beta [Methylacidiphilum fumariolicum SolV]	MEDTCNLHKRMQKQEFLKENLILLLLFPCFLSFVGGYHIHQMLLAGDWSFWTDWKDRMWWPVVAPIADIAFPAAVQSILWTKFKMPIGATFCTVGLFFGQWMNRYWNFWGWGTYPLNFVFPETLIPQAVVLDGVLMISNNFVVTALVGGELWGWLFYPTNWPMIAPYHVPVEYYGQLMSMADLIQYEYIRTSTPEYIRMVETGTMRSFAGGVLGVSAFFSGFVSACMYFLWWFFGKFFGSTKFVRHSTV	Evolutionary History of Copper Membrane Monooxygenases
ACD83564.1	pmoA	Methylacidiphilum infernorum V4	Verrucomicrobia	ACD83564.1 Particulate methane monoxygenase beta (PmoA) subunit [Methylacidiphilum infernorum V4]	MGGKMQLAQADVELRALERKFDIVVIVSMFFAFIGGYHIHQMLLAGDWSFWIDWKDRMWWPVVAPIADIAFPAAIQSILWTRFKMPIGATFSTVGLFFGQWMNRYWNFWGWGTYPLNFVFPETLIPQAVVLDGVLMISNNFVVTALVGGELWGWLFYPANWPMIAPYHVPVEYYGQLMSMADLIQYEYIRTSTPEYIRMVETGTMRSFAGGVLGVSAFFSGFVSTCMYFLWWFFGKFFGSTKFVKHAAV	Evolutionary History of Copper Membrane Monooxygenases
ACK55193.1	pmoA	Methylacidiphilum kamchatkense Kam1	Verrucomicrobia	ACK55193.1 PmoA3 [Methylacidiphilum kamchatkense Kam1]	MQTQTIKTSPELQKEGLEVGKRIQFVAWVIIGMTVTVGTFASQSLLEGDWSFWIDWKDRRYFPILGVISYMLMLVSVQAACWIKARLPVGMTLCAVGINLWQWFERYVNWWGWFSYPMNELFPETVIPCAIAADCVLLLSRKLLLTYLFGAYAFALTFYPANWVMIAPFHQPIEALGQTLSIADYIGFSYVRSAIPEYLRMIESGTLRTFEGGALGPAIFFSGVVGIFIYAIFWWIGDQCTRNRWVKKI	Evolutionary History of Copper Membrane Monooxygenases
AAX48776.1	pmoA	Methylobacter psychrophilus	Gammaproteobacteria	AAX48776.1 particulate methane monooxygenase protein A, partial [Methylobacter psychrophilus]	WKDRRLWVTVAPIVSITFPAAVQACLWYRYRLPFGAVVCVLGLLLGEWVNRYLNFWGWTYFPVNFCFPSNLMPGAIVLDAILMLTGSVTVTAVVGGLAWGLLFYPGNWPIIAPLHVPVEYNGMMMTLADLQGYHYVRTGTFEYIRMVEKGTLRTFGKDVA	Hydrocarbon monooxygenase in Mycobacterium: recombinant expression of a member of the ammonia monooxygenase superfamily
AAC04380.1	pmoA	Methylocaldum gracile	Gammaproteobacteria	AAC04380.1 particulate methane monooxygenase, partial [Methylocaldum gracile]	GDWDFWSDWKDRRLWVTVTPIVLVTFPAAIQAWAWEKFRNPWGATIAVLALLFGEWVNRYFNFWGWTYFPINFVFPAVLVPGAILLDTFLMLSGSYLFTAIVGGMAWGLVFYPGNWPMIAPLHVPVEYNGMLMSIADIQGYNYVRTGTPEYIRMVEKGTLRTFGKDVAPVSAFFSA	Hydrocarbon monooxygenase in Mycobacterium: recombinant expression of a member of the ammonia monooxygenase superfamily
WP_026609851.1	pmoA	Methylocaldum szegediense	Gammaproteobacteria	WP_026609851.1 methane monooxygenase/ammonia monooxygenase subunit A [Methylocaldum szegediense]	MSALQSAVRSHAEAVQVSRTIDYLGLFIFFFVVCGSYHIHAMLTMGDWDFWADWKDRRLWVTVTPIVLITFPAAIQAWAWEKFRNPWGATIAVLALLFGEWVNRYFNFWGWTYFPINFVFPALLVPGAILLDTFLMLSGSYLFTAIVGGLAWGLIFYPSNWPMIAPLHVPVEYNGMLMSIADIQGYHYVRTGTPEYIRMVEKGTLRTFGKDVAPVSAFFSAFMSILIYFMWHFVGRWFSTVRFLKQT	Evolutionary History of Copper Membrane Monooxygenases
SFK40498.1	pmoA	Methylocapsa palsarum strain NE2	Alphaproteobacteria	SFK40498.1 methane/ammonia monooxygenase subunit A [Methylocapsa palsarum]	MFRGKPTKAGPVTESISASPGIEGGAGASAPVRAADAGAADRSWPVTGTPFKNRAEATFLVSAADTLLLISLFLIVLGGYHIHAMLTMGDWDFWIDWKDRRFWPTVLPIVLVTFPAAAIYYFWEHFRLPFGATFCVLGLLVGEWINRYVNFWGWTYFPISLVWPTALVPMALFLDLVMLISGSWIITMIVGAMGWGLLLYPSNWPILAPYHLPMEREGLVMSLADLIGYEYVRTSMPEYIRIVERGTMRTFGKDVVPVAAFFSGFVSILVFFMWWYVGKLFSTTKYMAKI	Evolutionary History of Copper Membrane Monooxygenases
CAD30373.1	pmoA	Methylocystis echinoides	Alphaproteobacteria	CAD30373.1 particulate methane monooxygenase protein A, partial [Methylocystis echinoides]	DWKDRRMWPTVVPILGVTFCAAAQAFWWVNFRLPFGAVFAALGLLIGEWINRYVNFWGWTYFPISLVFPSALIVPAIWLDVILLLSGSYVITAVVGSLGWGLLFYPNNWPAIAAFHQATEQHGQLMTLADLIGLHYVRTSMPEYIRMVERGTLRTFGKDVVPVA	Hydrocarbon monooxygenase in Mycobacterium: recombinant expression of a member of the ammonia monooxygenase superfamily
WP_014892304.1	pmoA	Methylocystis rosea SV97 operon1	Alphaproteobacteria	WP_014892304.1 MULTISPECIES: methane monooxygenase/ammonia monooxygenase subunit A [Bacteria]	MSQSKSGGAVGPFNSVAEAAGCVQTVDWMLLVLLFFAVLGGYHVHFMLTAGDWDFWVDWKDRRMWPTVVPILGVTFCAAAQAFWWVNFRLPFGAVFAALGLLIGEWINRYVNFWGWTYFPISLVFPSALIVPAIWLDVILLLSGSYVITAIVGSLGWGLLFYPNNWPAIAAFHQATEQHGQLMTLADLIGFHFVRTSMPEYIRMVERGTLRTFGKDVVPVAAFFSGFVSMMVYFLWWFMGRWYSTTKIIDTI	Evolutionary History of Copper Membrane Monooxygenases
WP_014889688.1	pmoA	Methylocystis sp. SB2	Alphaproteobacteria	WP_014889688.1 methane monooxygenase/ammonia monooxygenase subunit A [Methylocystis sp. SC2]	MSASIETGSPTGKTWKSKEEFLGCVILTDWILLVILFAVLLGSFHIHYMLLAGDWDFWIDFKDRRMWPTVTPIVAMCFAAAAQSFFWTRFRLPIGATTVVLALLIGEWINRYDNFWGWTFFPINLVFPSALIPMGFWLDIVLMISGSWLVTALLGGLGWGLLFYPINWPVLAQYHQAAEIDGVLLTLADLIGFNYVRTGTPEYIRMVERGTLRTFGKDVVPVAAFFSGFISMLVYFLWWNMGKWFSTTKYLEIEEV	Evolutionary History of Copper Membrane Monooxygenases
CAD24092.1	pmoA	Methylocystis sp. SC2	Alphaproteobacteria	CAD24092.1 particulate methane monooxygenase, partial [Methylocystis sp. SC2]	YDFKDRRMWPTVTPIVAMCFAAAAQSFFWTRFRLPIGATTVVLALLIGEWINRYDNFWGWTFFPINLVFPSALIPMGFWLDIVLMISGSWLVTALLGGLGWGLLFYPINWPVLAQYHQAAEIDGVLLTLADLIGFNYVRTGTPEYIRMVERGTLRTFCKEMVPVA	Hydrocarbon monooxygenase in Mycobacterium: recombinant expression of a member of the ammonia monooxygenase superfamily
AAL09399.1	pmoA	Methylomicrobium buryatense	Gammaproteobacteria	AAL09399.1 particulate methane monooxygenase protein A, partial [Methylotuvimicrobium buryatense]	GDWDFWTDWKDRRLWVTVAPIVSITFPAAVQAVLWWRYRIAWGATLCILGLLLGEWINRYFNFWGWTYFPVNFVFPSNLMPGAIVLDVILVLSNSMTLTAVVGGLAWGLLFYPGNWPIIAPLHVPVEYNGMMMTLADLQGYHYVRTGTPEYIRMVEKGTLRTFGKDVAP	Hydrocarbon monooxygenase in Mycobacterium: recombinant expression of a member of the ammonia monooxygenase superfamily
AMK77276.1	pmoA	Methylomonas denitrificans	Gammaproteobacteria	AMK77276.1 methane monooxygenase/ammonia monooxygenase subunit A [Methylomonas denitrificans]	MSASQSAVRSRAEAVQVSRTFDWMILFTLFTAVLGGYHIHYMLTGGDWDFWTDWKDRRLWVTVAPIVSITFPAAVQACLWWRYRLPVGATLSVVALMIGEWINRYMNFWGWTYFPVNICFPSNLLPGAIVLDVILMLGNSMTLTAVVGGLAYGLLFYPGNWPVIAPLHVPVEYNGMMMTLADLQGYHYVRTGTPEYIRMVEKGTLRTFGKDVAPVSAFFSGFVSIIIYFLWHFFGRWFAKTDFIADDAS	Evolutionary History of Copper Membrane Monooxygenases
AEF98753.1	pmoA	Methylomonas methanica MC09	Gammaproteobacteria	AEF98753.1 methane monooxygenase/ammonia monooxygenase, subunit A [Methylomonas methanica MC09]	MSASQSAVRSRAEAVQVSRTFDWMILFTLFTAVLGGYHIHYMLTGGDWDFWTDWKDRRLWVTVAPIVSITFPAAVQACLWWRYRLPIGATISVVALMIGEWINRYMNFWGWTYFPVNICFPSNLLPGAIVLDVVLMLGNSMTLTAVVGGLAYGLLFYPGNWPIIAPLHVPVEYNGMMMTLADLQGYHYVRTGTPEYIRMVEKGTLRTFGKDVAPVSAFFSGFVSIIIYFLWHFFGRWFAKTDFIADDAS	Evolutionary History of Copper Membrane Monooxygenases
AAF08215.1	pmoA	Methylomonas sp. LW15	Gammaproteobacteria	AAF08215.1 particulate methane monooxygenase protein A, partial [Methylomonas sp. LW15]	GDWDFWTDWKDRRLWVTVAPIVSITFPAAVQACLWWRYRLPVGATLSVVALMVGEWINRYMNFWGWTYFPVNICFPSNLLPGAIVLDVILMMGNSMTLTAVVGGLAYGLLFYPGNWPVIAPLHVPVEYNGMMMTLADLQGYHYVRTGTPEYIRMVEKGTLRTFGKDVAP	Hydrocarbon monooxygenase in Mycobacterium: recombinant expression of a member of the ammonia monooxygenase superfamily
WP_080524391.1	pmoA	Methyloprofundus sedimenti	Gammaproteobacteria	WP_080524391.1 methane monooxygenase/ammonia monooxygenase subunit A [Methyloprofundus sedimenti]	MSASQSAVRSRAEAVQVSRALDWMILFTLFTAVLGGYHIHYMLTGGDWDFWTDWKDRRLWVTVAPIVSITFPAAVQSMLWYRYRLPFGAVVAVMALMIGEWINRYLNFWGWTYFPVNFVFPSNLVPGAIVLDVVLMLSGSFILTAVVGGLAYGLLFYPGNWPIIAPLHVPVEYNGMMFTLADLQGYHYVRTGTPEYIRMVEKGTLRTFGKDVAPVSAFFSGFVSIIIYFLWHYFGRWFNKTDFVDPAQI	Evolutionary History of Copper Membrane Monooxygenases
AAG13081.1	pmoA	Methylosarcina lacus	Gammaproteobacteria	AAG13081.1 PmoA, partial [Methylomicrobium lacus]	GDWDFWTDWKDRRLWVTVLPIVGITFPAAVQAVLWYRYRLPFGAVLAVLGLLFGEWVNRYFNFWGWTYFPVNFVFPSQFVPGAIVLDVILMLSNSVQLTAVVGGLAYGLLFYPGNWPVIAPLHVPVEYNGMVMTLADLQGYHYVRTGTPEYIRMVEKGTLRTFGKDVAP	Hydrocarbon monooxygenase in Mycobacterium: recombinant expression of a member of the ammonia monooxygenase superfamily
WP_018265987.1	pmoA	Methylosinus sp. LW4	Alphaproteobacteria	WP_018265987.1 methane monooxygenase/ammonia monooxygenase subunit A [Methylosinus sp. LW4]	MSISTEAGAPAGKAWKSKEEFLGCVMLTDWILLVVLFAVVLGSFHIHYMLLAGDWDFWIDFKDRRMWPTVAPIVAMCFAAAVQSFLWQKFRLPIGATVACLALLTGEWINRYDNFWGWTFFPINLVFPSALIPMGFWLDVVLMLSGSWLVTALVGSMGWGLLFYPINWPVLAQYHQSAEIDGVLLTLADLIGFNYVRTGTPEYIRMVERGTLRTFGKDVVPVAAFFSSFISMLIYFLWWKIGTWFTNTKYIEVDDI	Evolutionary History of Copper Membrane Monooxygenases
CAD24093.2	pmoA	Methylosinus trichosporium	Alphaproteobacteria	CAD24093.2 particulate methane monooxygenase, partial [Methylosinus trichosporium]	VDWKDRRMWPTVVPILGVTFAAAAQAFFWENFKLPFGATFVVLGLLIGEWINRYVNFWGWTYFPISLVFPSALIVPAIWLDVILLLSGSYVITAVVGSLGWGLLFYPNNWPAIAAFHQATEQHGQLMTLADLIGFHFVRTSMPEYIRMVERGTLRTFGKDV	Hydrocarbon monooxygenase in Mycobacterium: recombinant expression of a member of the ammonia monooxygenase superfamily
CAD24094.1	pmoA	Methylosinus trichosporium	Alphaproteobacteria	CAD24094.1 particulate methane monooxygenase, partial [Methylosinus trichosporium]	DRRLWPTVTPISAICFAAAAQAFFWKRFRLPIGATTVVLALLIGEWINRYDNFWGWTFFPINLVFPSALVPMGFWLDAVLLLSGSWLVTALVGGLGWGLLFYPSNWPALAQFHQVTELDGVLLTLADLIGFNYVRTGTPEYIRMIERGTLRTFGKDV	Hydrocarbon monooxygenase in Mycobacterium: recombinant expression of a member of the ammonia monooxygenase superfamily
ATQ66669.1	pmoA	Methylosinus trichosporium OB3b	Alphaproteobacteria	ATQ66669.1 methane monooxygenase/ammonia monooxygenase subunit A [Methylosinus trichosporium OB3b]	MSTSKSGGAIGPFHSVAEAAGCVKTTDWMLLTLLFLAVLGGYHIHFMLTAGDWDFWVDWKDRRMWPTVVPILGVTFAAAAQAFFWENFKLPFGATFAVLGLLIGEWINRYCNFWGWTYFPISLVFPSALVVPALWLDIIMLLSGSYVITAVVGSLGWGLLFYPNNWPAIAALHQATEQHGQLMSLADLVGFHFVRTSMPEYIRMVERGTLRTFGKDVVPVAAFFSGFVSMMVYFLWWFVGKWYSTTKVIQKI	Evolutionary History of Copper Membrane Monooxygenases
AAX37294.1	pmoA	Methylothermus thermalis	Gammaproteobacteria	AAX37294.1 particulate methane monooxygenase subunit, partial [Methylothermus thermalis]	LWVTVYPIVMITFPAAVQAVLWERLRLPWGATVCVLGILFGEWVNRYFNFWMWTYFPINFVFPTAAVHMAIFLDVVLMLSGSFLFTAVIGGLGWGLLMYPGNWPIIAPLHVPVEYNGMLMSIADIQGYHYVRTGTPEYIRMVEKGTLRTFGKD	Hydrocarbon monooxygenase in Mycobacterium: recombinant expression of a member of the ammonia monooxygenase superfamily
BAJ17641.1	pmoA	Methylovulum miyakonense HT12	Gammaproteobacteria	BAJ17641.1 particulate methane monooxygenase A-subunit [Methylovulum miyakonense HT12]	MSASQSAVRSRAEAVKASRTFDWLICFTLFFVVLGGYHIHYMLTGGDWDFWTDWKDRRLWVTVAPIVSITFPAAVQAMLWWRYRLPFGAVLCILGLLLGEWINRYLNFWGWTYFPVNFVFPSNLMPGAIVLDVILMLSGSMTLTAVLGGLAYGLLFYPGNWPIIAPLHVPVEYNGMMMTLADLQGYHYVRTGTPEYIRMVEKGTLRTFGKDVAPVSAFFSGFVSILIYFLWHFFGQWFNKTDFVKSS	Evolutionary History of Copper Membrane Monooxygenases
ADT71670.1	hmoC	Mycobacterium strain NBB4	Actinobacteria	ADT71670.1 copper-containing alkane monooxygenase gamma subunit [Mycolicibacterium chubuense NBB4]	MSTSQTEQRVSHRGAPKSYEQRGPVSRGFSWVPLIVALSAVGALCLGWRIYQQVWAFSTGLDSHGPDFNRYWLTLAAANMLLLPTVAAAVFAWTWVSAKRLPKELTREDEGRRLWTLWVLVAMFCFTVFAGGSYFAEEDATWHQILTRDTAFTPSHDVLFYGVFPLMIYMAAGIYLYARTRLPHIYGGKALPVSFTLIVAGSALLFFQVAMNEFGHSFFQAEEVFSAPLHWPFVIFGYLLAATFAIWFETLPRVFELARQERDLAAAATSSDKPAHAATAPAESATPQRESGVLH	Hydrocarbon monooxygenase in Mycobacterium: recombinant expression of a member of the ammonia monooxygenase superfamily
ADT71672.1	hmoB	Mycobacterium strain NBB4	Actinobacteria	ADT71672.1 copper-containing alkane monooxygenase beta subunit [Mycolicibacterium chubuense NBB4]	MAKSLMDYLDLRKKHTPRNGARRAKLFSLAGVVGLLLVLAPPPLASAHGEQSQQPFERTSTVAFYDTQFSTDRLDVGQELTITGTLRIMNSWPDHTIAPPDLGYLTVNTPGPVFMVEEREMSGMFTPQSVKVSKGGIYPYKIVLKARIPGTWHVHPAMAMEGTGTLVGEGKYITINDAGTFTEPQTLSDGRNVDLASYGLGRVVIWHVLGLLVAVAYAAFWLRKSLLQRAAVVNAGGGATLVTPKERNVSIGIAIVALVLGLGGYAYAQVFDGPHIPPQVARLSPVPQTPSGLARQLETQVQSAVFQEKTGTLVLKVNVDNKSNSPVRLDRLQFADYVVTVTDGAKPDTDGVATVSPSGPIPPGGSSNLTVELDARSLLSRNLLPTNDAQIRVTGLMFF…	Hydrocarbon monooxygenase in Mycobacterium: recombinant expression of a member of the ammonia monooxygenase superfamily
ADT71671.1	hmoA	Mycobacterium strain NBB4	Actinobacteria	ADT71671.1 copper-containing alkane monooxygenase alpha subunit [Mycolicibacterium chubuense NBB4]	MKHDEIFTRLTHRRRILQTMTALQPSTATPPEAQPTSKPLLSRRWDILLLVGALLLIAGAYHLNQMLFTGDWSFWADWKDREFWPLLTPALGIIIPAAVQYIAWDRLRLPAGATLCAVALLPAQWLSRTASFDLWAHLPINFTWPETFILAAIILDVILLVTRSYWLTAVIGSFAWGVLFWFFNFPALSPFLAPVDFHGTLLTVADTMSFHIARTQTPEYLRMIEEGHLKALVSNITIVVSVFAGMLSVVGYVVGFLIGKYLAVWPIGKFFKLQTD	Hydrocarbon monooxygenase in Mycobacterium: recombinant expression of a member of the ammonia monooxygenase superfamily
ABA57404.1	hao	Nitrosococcus oceani ATCC 19707	Gammaproteobacteria	ABA57404.1 aerobic hydroxylamine oxidoreductase precursor [Nitrosococcus oceani ATCC 19707]	MSDSIIKRLLRAIATVFSVSLLFVGNASADIPDELYEALGVDKYKASPKELYEAITERYYDPAQGHGEGKYAEYWEPLPFSQYLDPYTYYSPPAQPAKVATREECIECHEDETRGWVHAWRKSVHANLDEIRDLPKDDSRYYKKKLIKEVEKNLRSMGKLEKNENLKEVSCIDCHVGVGAEKGHHNQDLRLPDAAVCGICHLQQFAERESERDTLTWPDTDVKGNKIDPVWPPGRPSHALDYQANVDLATWAAMEDREVADGCTMCHINQNRCDTCHTRHQFSAVEARKPDACGNCHNGADHNEYENYLMSKHGTTYLMLGDTWDWEVPLKDAIAENGQTAPTCAFCHMEYKGRFGHNVVRKVRWAFNPQEKIANNLEHEWYEYRNEAWIETCTNCHSA…	Evolution of an octahaem cytochrome c protein family that is key to aerobic and anaerobic ammonia oxidation by bacteria
CAD85955.1	hao	Nitrosomonas europaea ATCC 19718	Betaproteobacteria	CAD85955.1 hydroxylamine oxidoreductase [Nitrosomonas europaea ATCC 19718]	MRIGEWMRGLLLCAGLMMCGVVHADISTVPDETYDALKLDRGKATPKETYEALVKRYKDPAHGAGKGTMGDYWEPIAISIYMDPNTFYKPPVSPKEVAERKDCVECHSDETPVWVRAWKRSTHANLDKIRNLKSDDPLYYKKGKLEEVENNLRSMGKLGEKETLKEVGCIDCHVDVNKKDKADHTKDIRMPTADTCGTCHLREFAERESERDTMVWPNGQWPAGRPSHALDYTANIETTVWAAMPQREVAEGCTMCHTNQNKCDNCHTRHEFSAAESRKPEACATCHSGVDHNNWEAYTMSKHGKLAEMNRDKWNWEVRLKDAFSKGGQNAPTCAACHMEYEGEYTHNITRKTRWANYPFVPGIAENITSDWSEARLDSWVLTCTQCHSERFARSYLDL…	Evolution of an octahaem cytochrome c protein family that is key to aerobic and anaerobic ammonia oxidation by bacteria
ABB75949.1	hao	Nitrosospira multiformis ATCC 25196	Betaproteobacteria	ABB75949.1 aerobic hydroxylamine oxidoreductase precursor [Nitrosospira multiformis ATCC 25196]	MLMKPWLRLVTLACGVLFAGATWANFPSVPKETYKALKLEQSASPKELHSALVKRYKDPAQGAGRGTLAKYWEPIPMSMYFDPASYYKPPTSMKEVAAREECVKCHTDESPVWVSAWKRSTHANLDKIRNLKPEDPTYYKKAKLEDVEKNLRSMGKLGANDKLKEVGCIDCHVDINKKDKADHMKDLRMPTADVCGTCHLQEFAERESERDTLVWPNKQWPQGRPSHSLDWKANVEVAVFASMPQREIAEGCSMCHTNQNKCDSCHTRHEFSAAESRHPEACATCHSGVDHNNWEAYSMSKHGKTVAIMGDKWNWNAPLKDAYTKGGQTAPTCAGCHFEYEGKYSHNVVRKIRWANYPAVPGIAENINSEWSEARLDSWVKTCTSCHSERFARSYLEFM…	Evolution of an octahaem cytochrome c protein family that is key to aerobic and anaerobic ammonia oxidation by bacteria
ABX56672.1	hao	Methylacidiphilum infernorum V4	Verrucomicrobia	ABX56672.1 putative hydroxylamine oxidoreductase [Methylacidiphilum infernorum V4]	MTPQRLHCLIFTGFILFYFFGGETNQAQNTDNKEKALLGEWLKEGSAGLALTGTVPLSKGDEEQQWAAGMEVFSRSCAGCHQQSGEGLAGSFPPLAGHIGEILSSKKAKDYLIEVVLFGVEGPIQVGNQRYNGMMPGWGKVFDDRQIADVLNYVVNRWGDKDKFPSNRAYISPEDVRKKRLKPMTAHDVWASRPQELAVKSSAKEGMDLKALIKGYDQSHPAKGKYAQYWEPIPMERYWNPKTFYHPPQAIKGEFGRADCISCHKTVTPGVVHAWENSSHGRIDSLRKLSEKDPKAYKKKELAEIEQQLHSAGILKKTELLQEVSCIDCHGAIGAQKIRHDVDLHMPDRVTCGSCHVRQFAESESEREQKWPNNEWPQGHPSHAVDWEANVNLAAWAAM…	Evolution of an octahaem cytochrome c protein family that is key to aerobic and anaerobic ammonia oxidation by bacteria
AAU92745.1	hao	Methylococcus capsulatus str. Bath	Gammaproteobacteria	AAU92745.1 hydroxylamine oxydoreductase [Methylococcus capsulatus str. Bath]	MTSFGFVPILCTDNDQDGLPKEHTPMIKMTTTWLLAALLMFVQLTASATAGETDFSGLKDKYEKDHPGKGKFSQYWEPIPIQKYWNPRNFYQPPTAVSGEVSRDQCVACHQSLTPGAFHAWENSTHAKLDAIRNLSNGQDARFYKKEKLAEIERNLVKQGVLKEGEPLKEVGCIDCHGKVGAQSIRHDKDLVMPDRTQCGSCHLQEFAEAESEKDQQWPQGQWGKGHPSHAVDWEANVETAIWAGMAEREIAQGCDMCHYQQNKCDGCHTRHSFSAAEARQPEACATCHNGVDHNEWENYTLSKHGTVYQTHKSTWNFDVPLKDALTKGGYTAPTCQYCHFEFNGEFSHNLVRKVRWGFNPTPAIADNLKHPWFEGRKENWNTTCAHCHSPSFARSYLE…	Evolution of an octahaem cytochrome c protein family that is key to aerobic and anaerobic ammonia oxidation by bacteria
CAJ70788.1	hao	Candidatus Kuenenia stuttgartiensis	Planctomycetes	CAJ70788.1 similar to hydroxylamine oxidoreductase hao [Candidatus Kuenenia stuttgartiensis]	MYKFSKVAVVVCLFVLFVGAWFGFRSVHADAEINVKEKKEKKEKISSKSEKSEKRDATAEIKDTKTEQKTVTPKEEKKEIVKQEKPEEKAEPPASEKQEEKHAPVVKEDMADTHPKDARTIQQIISELTGEKIGPDNSGDVYHLGLTATYTPPKELLPGEGKFGKLFSFLPLMRWYDPDHYYTPNQAIGGEFTHGECLMCHTIQTPGIVAQWKKSKHAAVEQVVGCDKCHGNNHQQLYMPSWQHCGECHPEQKEGHRGGAMASHTYAFHVSTIEAPWQIAKPAAEVTACATCHGIAENRCDGCHTRHDFSLAEARKPNNCGICHTGLDHYEYEMYRESYHGMIYESEQHTWDWTKPMKPENYKTPTCAYCHMRDGEHNAQKFSTVNSHMGTSLVDRGAP…	Evolution of an octahaem cytochrome c protein family that is key to aerobic and anaerobic ammonia oxidation by bacteria
CAJ71806.1	hao	Candidatus Kuenenia stuttgartiensis	Planctomycetes	CAJ71806.1 similar to hydroxylamine oxidoreductase hao [Candidatus Kuenenia stuttgartiensis]	MFEIFKKPLSRIVGATFAFAGVTLLACAMENGVAMAEGPTFQDVASQVFGQPVGPDNDGTLYIFGLTAKYTEPEYVDGRGPYKSFLKMLPSIRWYDPEHYWTNGSQTEGVFKNEECVLCHTVQTPTIVNDWKQSSHGSKDIRRGIGIKKDGKPVEDLVGCADCHGNNHQKLEMPTYKLCNDCHPKETAEHRAGGLGSHTHAYTVNVLEFSWHVGKPAEEVTGCAHCHAIAENRCSGCHTRHKFDPAEARKPTACRVCHMGIDHDEWAMYNTSIHGALYEAESARMDWGKKLKKGNYRVPTCAYCHMQNGDHNPQRFGTIYSDMGMFQVDRGAPKHKAKRDSWIKLCQDCHSPRFAADKLKEMDAGVNLSFTKWREAAAVIVGCYLDGVVDPMPEGSAPD…	Structural Basis of Biological NO Generation by Octaheme Oxidoreductases
AAV97335.1	hao	Ruegeria pomeroyi DSS-3	Alphaproteobacteria	AAV97335.1 hydroxylamine oxidoreductase (plasmid) [Ruegeria pomeroyi DSS-3]	MMAAKLNFLNKIRPALCVLFSALLITPARAEIPDALYTALGLDKDVAPNVLYDALVKRYRDPEQGAGEGAFADLWEPIPFSAYMAPQNFYQGPDLDIEVSRTECVECHESVTPGWVHSWENSVHGNLDEIRGLDASDSRHYKQELIGQVETNLHSMGLLEEGQRLNDVGCIDCHMGVGVESGNHKTDLYMPDAASCGQCHVQEFAERESERDTLDWPQDQWPDGRPSHALSYIANVETAIWAGMEQREVAAGCTMCHTTQNTCNSCHTRHEFSAAEARKPEACSTCHNGVDHNEFENFMLSKHGVIYNASGDEWDWELPLAQAFEQGGQTAPTCQTCHMEYEGEYGHNLVQKVRWGFNPMPEIADNLDHPWFEERKESWVATCTQCHSESFARSYLDVM…	Evolution of an octahaem cytochrome c protein family that is key to aerobic and anaerobic ammonia oxidation by bacteria
BAH22838.1	emoC	Methylococcaceae bacterium ET-HIRO	Gammaproteobacteria	BAH22838.1 methane monooxygenase protein C2 [Methylococcaceae bacterium ET-HIRO]	MATTTHDVAAKSGAKPSVNVYGNLKYAWMATAVYLVYVLALRIYQQWAAWYAGLDSTDPIFDEYWMTLFYWEVTLEALGCVVLWSYLWKTRDLNVFNISVDEELKRTFTLIGWIFVYAMAVYWAASFFAEQDASWHQVVVRDTSFTPSHIVLFYGSMPVYIMIGVAGFIYARTRLPEFASKISIPYLFAVVGPFMILPNVGYNEWGHAFWLMEEYFTAPLHWGFVVLGWTVLMLGGLAVQVVIRLALLMSMSSEGRGGEVAPLKDVSMEYMEDYNKL	A novel family of functional operons encoding methane/ammonia monooxygenase‐related proteins in gammaproteobacterial methanotrophs
BAH22829.1	emoC	Methylococcaceae bacterium ET-SHO operon1	Gammaproteobacteria	BAH22829.1 methane monooxygenase protein C1 [Methylococcaceae bacterium ET-SHO]	MGTNTNVDVQIVEAKKDRFWFLDLKIMTFGIIFLIAMFSMFRWYQGWAGWEYGLDSTSPDFDKYWMTMLWAEIAAEVIIFSVLVSGIWITRDKNLDQLPPKAEFKRTVFFISMLVVYAVSFYFAGSFFAEQDASWHQTVVRDTAFTPSHIGVFYLCMPTFIILGTSIFTYAITRLPFYSRQVSIPLVLVVVGPFMLLPTVGYNEWGHAFWIMEEYFTVPLHWGFVLFGWSVLALGGVLVQVAANELPRMMAAIYAEDGELIKD	A novel family of functional operons encoding methane/ammonia monooxygenase‐related proteins in gammaproteobacterial methanotrophs
BAH22832.1	emoC	Methylococcaceae bacterium ET-SHO operon2	Gammaproteobacteria	BAH22832.1 methane monooxygenase protein C2 [Methylococcaceae bacterium ET-SHO]	MATTTHDVAAKSGAKPSVNVYGNLKYVWMATAVYMVYVVAIRVYQQWAAWYAGLDSTDPIFDEYWMTLFYWEVVLEAAGCVLLWGYLWKTRDLNVFNISVDEELKRYFTLVGWIFVYALAVYWAASFFAEQDASWHQVVVRDTSFTPSHIVLFYGTMPIYIMIGVAGFIYGRTRLPEFASKLSIPYLFAVIGPFMILPNVGYNEWGHAFWLMEEYFTAPLHWGFVVLGWTVLMLAGLVVLVALRMALLMKMSSEGRGGEVLPVKDGSFEYCDEYDKL	A novel family of functional operons encoding methane/ammonia monooxygenase‐related proteins in gammaproteobacterial methanotrophs
BAH22840.1	emoB	Methylococcaceae bacterium ET-HIRO	Gammaproteobacteria	BAH22840.1 methane monooxygenase protein B2 [Methylococcaceae bacterium ET-HIRO]	MKNKIISLLGGVAVIVTSLTALYAPQAGAHGERSQEPFLRMRTVHWYDTNFSTNRINVNEEMTMTGKFLLAEAWPEVIMRPDVAFLHVAEPGPAAAKVESWLNGVPAAKSFKLELGKTYEYKIVVRGRKPGEAHIHPMLNVQSAGGLVGPGQWTLIEGAYEDFTYPVTTLTGETIDLNSYGFANVVKWHIIWAIPALFWVLWWARRPLFIPRFLMVRNGEEDALITGADKKVAIAIFFGTLVLVVMSSNSAKEAYPVQIPLQSAIIPVEALPVTPQNSAVKAKIIKANYRIPGRSMTMTLDVTNGSATPLKLAEFNSANVRFTNSLIPTLAKTDSAELWAKDGLNVQGDPTIYPGETARFSIIECQVTLWWEIRKTLQVLIGDPDSALWWRYFNFQGAD…	A novel family of functional operons encoding methane/ammonia monooxygenase‐related proteins in gammaproteobacterial methanotrophs
BAH22831.1	emoB	Methylococcaceae bacterium ET-SHO operon1	Gammaproteobacteria	BAH22831.1 methane monooxygenase protein B1 [Methylococcaceae bacterium ET-SHO]	MNKLKGLNNASLLFAFAMVFTSFGSVFYVSEAGAHGERNQEPFLRMRTLHWYDVEFKHADGRPFIDGEELKVNEEFVMTGKVRFFGRWPRQLPPPELVYLNAASPGPVFVKKETWLNGKPAIQSSPAVLGRDYDFKVVLVARVPGKHHIHPMINVKDASGLVGPGIWTNVTGSWEDFTYPVKTLTGQEVEDLDVYGLEGVRNWTLLWVGVALFWLLWWFRKPLIIPRGLLVKAKRESSLVTATDKKVAIFLLAGIVFVVIFGAKVTSEKYPRTIPLQAGIAEIDPLPLAEESVKTDVKSATYYLPGRTVKVSFEVTNNSSQAVRLGEFSSANLRFIDKSFSRAIESVTDNYPEEYIPKNGLLVNDRIWIHPGETQLVSIEATDAAWEVERLSSFMHDPD…	A novel family of functional operons encoding methane/ammonia monooxygenase‐related proteins in gammaproteobacterial methanotrophs
BAH22834.1	emoB	Methylococcaceae bacterium ET-SHO operon2	Gammaproteobacteria	BAH22834.1 methane monooxygenase protein B2 [Methylococcaceae bacterium ET-SHO]	MKKKIISWLGGVAVVLTSMTAFYAPQAGAHGERSQEPFLRMRTVHWFDTNFSTNRIGVNEEMTITGKFLLAEAWPEVIQKPDVAFLHGAEPGPAVAKVETYLNGVPAAKSFKLELGKTYEYKIVVRGRKPGEAHIHPMLNVQSAGGLVGPGQWTLIEGNYADFTFPVTTLTGEAIDLNTVGFANVVKWHIIWAIPAVFWLLWWVRRPLFIPRFLMVRNGEEDALITGADKKVAIALLLGTLVLIMMSSNSAKSKYPVQIPLQSAIVPVEPLPVTPVNSAVKVKIVKANYRIPGRSMTMTIDVTNGASTPIQLAEFNSANVRFTEASLITDLPDGDSKEFWANGGLTVKGNPTIYPGETARLEVEAGDALWETERLSSLIGDPDSAFGGVLYFKGADGKM…	A novel family of functional operons encoding methane/ammonia monooxygenase‐related proteins in gammaproteobacterial methanotrophs
BAH22846.1	emoB	Methylococcaceae bacterium SF-BR	Gammaproteobacteria	BAH22846.1 methane monooxygenase protein B [Methylococcaceae bacterium SF-BR]	MKLIKDKVAKLSFVALLVTMTAAIFYTPTASAHGEKSQAAFMRMRTIHWFDLNWSKEEVAINDTMSISGKFHVFAGWPETVDKPEVSFLNVGIPGPVFIRAGSWIGGQLVPRSVSLELGETYEFKVLLRARRPGEWHVHSMMNVQGGGPIIGPGKWVTITGSMGQFTNPLTTLTGQTIDLKTYALDSIYFWHAVWYAIGLAWMLFWVKRPLFVPRHIAVSSGKADSLISAADKKVGVAFALGTVVMLGVTMGTTNEKYPVTTPLQAGLMRGMKPIEMPATTVSVKVDDATYRVPGRAMQMTLTITNNGDSAVRLGEFNTASVRFLDADVLEDESGYPDDLLAEEGLTVSDNSPLAPGETRTVSVTASDAAWEVYRLADLIYDPDSRFAGLLFFFDEDGG…	A novel family of functional operons encoding methane/ammonia monooxygenase‐related proteins in gammaproteobacterial methanotrophs
BAH22839.1	emoA	Methylococcaceae bacterium ET-HIRO	Gammaproteobacteria	BAH22839.1 methane monooxygenase protein A2 [Methylococcaceae bacterium ET-HIRO]	MSATAQSVGTKSAGDLSPVMASMSRKFDMLLVPILFLAITGAIHIHMMLLGGDWDFWVDWKDRRFWITITPIITICFPAAIQYITWVYFRLPIGATLSIVGLLFGEWMNRYFGFTLWAGFPATLTWPAMLIASALVLDTVLMLSKNWLATAIIGAPLFALLFYAQNIVILAPYHVPLEHMGQLMSVADMIGYAFVRTATPEYLRMIERGTLRTFGGESALIASFFSAFICMLMYMAWWKMGEIGGRQTWMKSIFDKAAKVRA	A novel family of functional operons encoding methane/ammonia monooxygenase‐related proteins in gammaproteobacterial methanotrophs
BAH22830.1	emoA	Methylococcaceae bacterium ET-SHO operon1	Gammaproteobacteria	BAH22830.1 methane monooxygenase protein A1 [Methylococcaceae bacterium ET-SHO]	MSISTEELKLIKALEVKGSSAAQTSRIIDFLIVPVVVLAVIAAVHIHIMLTVGDWDFWVDWKDRLYWITLSPVLLVVIPAGLSYVFWERFRLPIAGTLCAICLLIGEWANRYFGFHLWSYFPFSMVWPAIAIPGLMAMDLVLMLTRNIVITSIFGGGAVAMLFAAGNWPLLAPYRVPVEHMGQLLTMADMIGYTYIRTATPEYLRMVERGTLRTFGGESTIVSSFFSALLSMVMFYIWWFIGKKLTELGYMRNQLKKYMGFGNEEPEASK	A novel family of functional operons encoding methane/ammonia monooxygenase‐related proteins in gammaproteobacterial methanotrophs
BAH22833.1	emoA	Methylococcaceae bacterium ET-SHO operon2	Gammaproteobacteria	BAH22833.1 methane monooxygenase protein A2 [Methylococcaceae bacterium ET-SHO]	MSATAQSVGAKSAGDLSPVMAGMSRKFDLLLVPILFLAICGAFHIHFMLLAGDWDFWVDWKDRRFWITITPIVAITFPAAIQYVTWEFFRLPIGATLCIVALLFGEWMNRYFGFTLWSGFPATLTWPALLIASALVLDTILMLTKNWVATAIIGAPLFALTFYAQNIVILAPYHVPVEHMGQLMSVADMIGYAFVRTATPEYLRMIERGTLRTFGGESAIIASFFAAFICMIMYAAWWKLGAVGAKARWMKSVFDKAAKVRA	A novel family of functional operons encoding methane/ammonia monooxygenase‐related proteins in gammaproteobacterial methanotrophs
EGD43188.1	bmoC	Nocardioidaceae bacterium Broad-1	Actinobacteria	EGD43188.1 methane monooxygenase, C subunit [Nocardioidaceae bacterium Broad-1]	MSTTITPESREDTRGDSTDEFPKGRGPIDWNGGWRWMFIGSFLLAGSFIGLRIYQQKFAWYKEYGLDAASDGFRTYWFNLFLGELVVVTIVTLVWWGWLIKSGQNLAAKAEARPISKAEEVRRIAVFWGLIGATCVTLYFMASFFPNQDGVWHQTAVRDTALTPSHIVMFFWAFPLGITMTVGTYLYGRTRLPKVYSPDKGFPWSFFLLISASVTEMMQVAMNEWGHSLWITEEIFAAPFHWPFVTYGWLASGIFALWAESLGRLLQIEDEIEEERQAVPTSDPAIA	Evolutionary History of Copper Membrane Monooxygenases
EON22009.1	bmoC	Nocardioides sp. CF8	Actinobacteria	EON22009.1 particulate butane monooxygenase subunit C [Nocardioides sp. CF8]	MSTRAETKRTAEKTATGWRHDVTATGGGSYKSILYPLVAVTVLMLLWRWYQQAFAFTKGLDRTLPEFNQFWGTMFLVNMTVLPLLAGAWYVYLWSSSRKLAPPANGAEEAGRIWRLWLLVAGFTAAVYWGGSYFAEQDASWHQVTMRDSAFTPSHAILFYGVFPLMIYMATGTYLYARTRLPHLYGGKAIPVSFALMIGGSSLLVFQVAMNEFGHSFWEAEELFSASLHWPFVIFGYLLAATFSVWFETTPRLFAIARQERDALVAAEQQMTPAAPAGESNTATTQPTSI	The membrane‐associated monooxygenase in the butane‐oxidizing Gram‐positive bacterium Nocardioides sp. strain CF8 is a novel member of the AMO/PMO family
EGD43186.1	bmoB	Nocardioidaceae bacterium Broad-1	Actinobacteria	EGD43186.1 putative methane monooxygenase, B subunit [Nocardioidaceae bacterium Broad-1]	MRSKLKYIGAVMAAAVAVVLALPPAPASAHGETAQEAFLRMGTVAFWDVKYSADKVAQGEELTITGTAKILETYPEQLAEPKLGFIGVIAPGPTVVIKERTINGAPAPMAIEIEKGGVYQFKMVLQGRRVGHWHVHPIFGIHGAGSLIGPGQYVDVTESAGGFTNEVKLLSGKTADLENIGMGGVTFWNVLWLVIGFAWLLYWIVPKPTVTRLPVTSQIPLNTDGGAYGLITKKDHRVMNIMMGATIALVVGGMVWQAQAYPDKMPQQVLHFAPEDAVVDAKFVTADASDAVFDPATDTVTAKVTVTNTGTSPASVESFMTSTLTFPVAEAGSAERSVQISPATPIAPGETRELTMSITDEVWAKERLMPVGESRMQLTGVLRLQDEAGHENFVTVQSF…	Evolutionary History of Copper Membrane Monooxygenases
EON22011.1	bmoB	Nocardioides sp. CF8	Actinobacteria	EON22011.1 particulate butane monooxygenase subunit B [Nocardioides sp. CF8]	MRLMRISMNPESTGHLLRRLFRLAVGVLALLVLPVSPASAHGEESQQAFQRTSTVVFYDVKFSDDTVDVGESVTITGMVRVMKSWPDHTLEPPEMGYLTVSTPGPVFYVQEREMSGEFTPQSVRIEKGATYPFKLVIKARQPGTWHVHPGFGVEGAGTLVGAGKDITVNDTGVFENTVTLANGTTVDLETFGLGRVVTWHLISLVVGLAWLLFWLRRPILDRAMAISEGRGATLITRSDRRIGIGFAVVALVVGTGGYAYAEMTQSSSVPLQVVRTTPVPLAEEEVSGAVAPEIESIRFNAEADTLTMKLRVENTGAAAVRLQRVQFGDVEFVSPSFASAADPDAQAMTVTPDQAIEPGGSATFTVEIQSEDLIVRSLVPVNEAELRVTGLLFFEDETG…	The membrane‐associated monooxygenase in the butane‐oxidizing Gram‐positive bacterium Nocardioides sp. strain CF8 is a novel member of the AMO/PMO family
EGD43187.1	bmoA	Nocardioidaceae bacterium Broad-1	Actinobacteria	EGD43187.1 methane monooxygenase, A subunit [Nocardioidaceae bacterium Broad-1]	MSATALAPESEERTQALRKLLNRRYTFIDRKWDIVFWVTAAFVVAAAADITKLLFAGDWDFWTDWKDRQWWPMVTPFAVIIIPSALQYIQWLAWRMPTGAVYTAISMTIASWIGRIFNWDMFGGFPLAFVWPVMILAAAIWLDWVLLKTKSFVLTSLVGAFGFALILWFTNYTVLAPYLQPIDWMGLHVTVADVQGIEYVRGQTPEYLRMIEHGSLRTFLGETQYVSLAFGATLAVAGYWVGQAIGRGLAIWPIGRFIKRF	Evolutionary History of Copper Membrane Monooxygenases
EON22010.1	bmoA	Nocardioides sp. CF8	Actinobacteria	EON22010.1 particulate butane monooxygenase subunit A [Nocardioides sp. CF8]	MIGRRWDILLVASALLLVAGAAHLNNMLFVGDWSFWVDWKDRQWWPLLTPALSIIVPAALQYITWTQLRLPFGATLGAVALVLAEWVSRYFSFEWWANIPLNFTWPETLVLAAVVLDVILLITRSFFLTSLFGGLMWGFVFWFFNWPALAPFMQPVEFHGYIVTVADVMSFNIVRTQTPEYLRIIEEGRLRALVENITMVVSFFAGMLSAAVYWFGLAIGKFLAVAPAGRFFRLGSD	The membrane‐associated monooxygenase in the butane‐oxidizing Gram‐positive bacterium Nocardioides sp. strain CF8 is a novel member of the AMO/PMO family
WP_036526307.1	amoC	Nitrosococcus oceani C-27	Gammaproteobacteria	WP_036526307.1 methane monooxygenase/ammonia monooxygenase subunit C [Nitrosococcus oceani]	MAATSRAVAQGVAEKETADLFAWRGMWLAVAAFFGFYICVRWYEGVYGWKYGLDAFSPEFQTYWMNLLYIELVVEALATAALVSYLIKTRDRNMEAMTPREELRRYCTLYMWWVVYGVGLFWGASFFTEQDGAWHQTVVRDTDFTPSHIIEFYMSYPIYVMVGLGSFTYAKTRIPYFAKGWSVPYLMLVFGPFMIFPNVGLNEWGHTFWFMEELFVAPLHWGFVFFAWFILAVFGVFLQVQPRMKELIGRELQQSEDYARS	Evolutionary History of Copper Membrane Monooxygenases
WP_062484140.1	amoC	“Nitrospira inopinata” ENR4	Nitrospirae	WP_062484140.1 methane monooxygenase/ammonia monooxygenase subunit C [Candidatus Nitrospira inopinata]	MAAERGYDISQWYDSRPWKIGWFAMLAIGIFWVLYQRTFGYSHGLDSMTPEFDAVWMGLWRFNIVANALFFAIAVGWIWVTRDRNLANLDPKTELKRYFYWMGWLACYVWGVYYAGSYTLEQDAAWHQVIIRDTSFTASHIVAFYGTFPLYITCGVSSYLYAQTRLPLYSQATSFPLVAAVVGPMFILPNVGLNEWGHAFWFVDELFAAPLHWGFVTLGWCGLFGAAGGVAAQIVSRMSNLADVIWNGAPKSILDPFPSQVNPNAKAGY	Evolutionary History of Copper Membrane Monooxygenases
AAG60666.1	amoC	Nitrosomonas cryotolerans ATCC 49181	Betaproteobacteria	AAG60666.1 ammonia monooxygenase subunit C, partial [Nitrosomonas cryotolerans ATCC 49181]	EKVWMGLWRVHMTVMPLFALVTWGWILKTRDTKEQLDNLDPKLEVKRYFYFLMWLGIYLFGVYWGGSFFTEQDASWHQVIIRDTSFTPSHVVVFYGSFPMYIVCGVASYLYSMTRLPLYSRGTSFPLVMAIAGPLMILPNVGLNEWGHAFWFMEELFSAPLHWGFVILGWAGLFSGGIAAQIITRYSNLTDVIWNNQSKEILNNRIVP	Diversity of ammonia monooxygenase operon in autotrophic ammonia-oxidizing bacteria
AFS81497.1	amoC	Candidatus Nitrosopumilus koreensis AR1	Thaumarchaeota	AFS81497.1 ammonia monooxygenase/methane monooxygenase subunit C [Candidatus Nitrosopumilus koreensis AR1]	MKMTILGYLATMFTIGVNEMWHFWFVEEIFAVPNHWMFNMGVVVAFMGALAYVVRVYARLVELGAETPGENPYVAEMYKMALEGKLYSRSIP	Evolutionary History of Copper Membrane Monooxygenases
EIJ67027.1	amoC	Candidatus Nitrosopumilus salaria BD31	Thaumarchaeota	EIJ67027.1 ammonia monooxygenase, subunit C [Candidatus Nitrosopumilus salaria BD31]	MIGNMAQMPALIPKEVEIQRLKKIWLIVIAMGSTAASVEVDNFVDGSLHQTSIRDSAFTPAHWWLYSHFITLPLGWGAAAIYDRKVPVLRGPNNSMNTGLKMTILGYLATMFTIGVNEMWHFWFVEEIFAVPNHWMFNMGVVVAFMGALAYVVRVYARLVELGAETPGENPYVAEMYKMALEGKLYSRSIP	Evolutionary History of Copper Membrane Monooxygenases
ABK77035.1	amoC	Cenarchaeum symbiosum A	Thaumarchaeota	ABK77035.1 ammonia monooxygenase subunit C [Cenarchaeum symbiosum A]	MLMAQMPALIPKEVEIQRLKKIWMIMIAMGSVAASVEVDNFVDGSLHQTSIRDSAFTPAHWWLYSHFVALPLGWGSVAIYDRRVPTLRGPNNSMNTGLKMTILGYLATMFTIGVNEMWHFWFVEEIFAVPNHWMFNMGVVVAFMGALAYVVRVYARLIELGAETPGENPYVAEMYKMALEGKLYSRSIP	Evolutionary History of Copper Membrane Monooxygenases
AAB48532.1	amoC	Nitrosospira multiformis ATCC 25196	Betaproteobacteria	AAB48532.1 ammonia monooxygenase subunit AmoC3, partial [Nitrosospira multiformis ATCC 25196]	KVILNNRIVPYDKAF
WP_002811287.1	amoB	Nitrosococcus oceani C-27	Gammaproteobacteria	WP_002811287.1 methane monooxygenase/ammonia monooxygenase subunit B [Nitrosococcus oceani]	MKGTHITNRARKWLAIGFTAVIASSVFYIPTVAAHGEKAQAAFLRMRTIHWYDMVWSKDTIAVNETYTISGKFRVFEDWPEAVEKPHVSFLNAGQPGPVTARLTSYVNGMFVPRSIGLELGGDYEFEMTMQGRRPGTWHVHTLLNVQGGGPLIGPGKYITITGDMADFESKITDLTGNTVNLETMATGTVIGWHLFWYVLGIAWIWWWARRPMFLPRYMRIEAGEANDLVTAQDKKLTIGVLVGVLLIILFGFKSAEDKFPVTIPLQAGLLGTIDSLPVDYNSMVSANVLKANYRVPGRTISMTVEITNHTDQVISIGEFNTGGIRFMNANVRVDETDYPEELLAPEGLEVSQQDIAPGETVVVDISATDAAWEVQRMADVIYDPDSRFAGLIFFVDPE…	Evolutionary History of Copper Membrane Monooxygenases
WP_062484768.1	amoB	“Nitrospira inopinata” ENR4	Nitrospirae	WP_062484768.1 methane monooxygenase/ammonia monooxygenase subunit B [Candidatus Nitrospira inopinata]	MNVKHVFKLWMLGFCGVATLAFTPVFDAAPVLAHGERSQEPFLRMRTVNWYDTEWVGKSTAVNDVTYMRGKFHLSEDWPRAVVKPHRTFVNVGSPSSVFVRLSTKVGGVPMFVSGPMEIGRDYEYEITLKARLPGHHHIHPMFSVKEAGPIAGPGGWMDITGRYADFTNPIKTLTGETFDSETEGGMTGIMWHIFWASVALFWVGWFMVRPMYLIRARVLAAYGDELLLDPVDRKLAIGLLVFTVAVVTIGYLAAEAKHPITVPLQAGEAKVKPLPIKPNPLVVEVTHAEYDVPGRALRMTVHATNNGTEPVSIGEFTTAGIRFTNKVGAAKLDPNYPQELIATAGLTMDNEAPIQPGQTVDIHIESKDVLWEVQRLVDILHDPDQRFAGLLMSWTESG…	Evolutionary History of Copper Membrane Monooxygenases
AAG60668.1	amoB	Nitrosomonas cryotolerans ATCC 49181	Betaproteobacteria	AAG60668.1 ammonia monooxygenase subunit B [Nitrosomonas cryotolerans ATCC 49181]	MSIKNIFKLGIIGLYGVAYGVATLALTVVLDVSPVAAHGERSQEPFLRMRTIQWYDLKWGPQTTKVNDIATMTGKFHLAEDWPRAVGKPERAFFNVGSPSPVFVRLSTKLNGEPTFIAGPLVIGRDYEFEVKLKARIPGRHHMHAMVNVKDAGPIAGPASWMNITGSWDDFTNPIKTLTGKTIDTETFNHGNGVFWHALWMGLGVFWIGYFVARPMFLPRSRVLLAYGDELLLDPMDRKVGLAVAILTCAIVWGGYRYTETVHPYTVPIQAGESKVAPLPIAPNPVAIKVTHANYDVPGRALRVTMSITNNGDTGINIGEFTTAGVRFVNALGQEHLDPAYPRELVATGLSMDDDTAIEPGETREVKMEAKDALWEVQRLMALLGDPESRFGGLLMTWD…	A novel family of functional operons encoding methane/ammonia monooxygenase‐related proteins in gammaproteobacterial methanotrophs
AFS81498.1	amoB	Candidatus Nitrosopumilus koreensis AR1	Thaumarchaeota	AFS81498.1 hypothetical protein NKOR_08185 [Candidatus Nitrosopumilus koreensis AR1]	MVEKKIFVFGLAVVLALGTLGFNWVESVLPTADAHGVQAQLQSRFVRIEDETFNRQSLQTGETLTLQGTLVSLVERDLRGWISIFSESTNAGNRWEMLARDPPGNVFDIPGNSVVDYSLSAKALEAGVYHVHTQLNVAKVGPGLGPGQTVVVEGEPIIKPIPYTNIAYQSIMIGVGYVITFATRPWQVI	Evolutionary History of Copper Membrane Monooxygenases
EIJ67026.1	amoB	Candidatus Nitrosopumilus salaria BD31	Thaumarchaeota	EIJ67026.1 ammonia monooxygenase, subunit B [Candidatus Nitrosopumilus salaria BD31]	MVEKTIFVFGLAVVLALGTLGFNWVETVLPTADAHGVQAQLQSRFIRIEDETFNRQSLQTGETLTVQGTLVSLVERDLRGWLSIFTESTNAGNRWEMLARDPPGNVFDIPGNAVVDYSLSAKALEAGVYHVHTQLNIAKVGPGLGPGQTVVVEGEPIIKPIPYTNIAYQSIMIGVGYVITFAXRPGK	Evolutionary History of Copper Membrane Monooxygenases
ABK77030.1	amoB	Cenarchaeum symbiosum A	Thaumarchaeota	ABK77030.1 ammonia monooxygenase subunit B [Cenarchaeum symbiosum A]	MAIIDKKLMVVGLGMVLALGTLGFNWMEAILPSAEAHGVQAQLQSRFIRIEDETFNRQSLQTGETLCLAGSFVSLVERDLRGWNSIFSESTNAGNRWEILSRDPPGNVFDIPGNSEIPYEICALALEPGVYHVHTQLNVATVGPGLGPGQTVVVDGEFILKEIPYTNIAYQSIIIGVGYVITFATRPWQVI	Evolutionary History of Copper Membrane Monooxygenases
CAD88241.1	amoB	Nitrosococcus halophilus Nc 4	Gammaproteobacteria	CAD88241.1 ammonia monooxygenase, subunit B, partial [Nitrosococcus halophilus Nc 4]	NETYTISGKFRVFEDWPEAVEXPHVSFLNAGQPGPVTARLTSYVNGMFVPRSIGLELGGDYEFEMTMQGRRPGTWHVHTLLNVQGGGPLIGPGKYITITGDMADFESKITDLTGNTVNLETMATGTVIGW	A novel family of functional operons encoding methane/ammonia monooxygenase‐related proteins in gammaproteobacterial methanotrophs
AAF03939.1	amoB	Nitrosococcus watsonii C-113	Gammaproteobacteria	AAF03939.1 ammonia monooxygenase subunit B [Nitrosococcus watsonii C-113]	MENMKGTHITNRAKKWLAIGFTAVIASSVFYIPTVAAHGEKAQAAFLRMRTIHWYDMVWSKDTIAVNETYTISGKFRVFEDWPEAVEVPHVSFLNAGQPGPVTTRLTSYINGMFVPRSIGLELGGDYEFEMTMQGRRPGTWHVHTLLNVQGGGPLIGPGKYITITGDMADFENKVTDLTGNTVNLETMATGTVIGWHLFWYVLGIAWIVWWARRPMFLPRYMRVEAGEANDLVTAQDKKVTIGVLVGVLLIVLFGYKSAEEKFPVTIPLQAGLLGTIEPLPVDYNSMVSAKVLKANYRVPGRTITMTVELTNHTDQVLSIGEFNTGGIRFMNANVRSDDTGYPEELLAPEGLEMSQQDIAPGETVVVDISATDAAWEVQRMADVIYDPDSRFAGLIFFI…	A novel family of functional operons encoding methane/ammonia monooxygenase‐related proteins in gammaproteobacterial methanotrophs
CAD88236.1	amoB	Nitrosomonas aestuarii	Betaproteobacteria	CAD88236.1 ammonia monooxygenase, subunit B, partial [Nitrosomonas aestuarii]	NDIAWMTGKFHLAEDWPRAVGKPERAFFNVGSPSPVFVRLSTKLNGEPTFISGPLVIGRDYEFEVKLKARIPGRHHMHAMVNVKDAGPIAGPAAWMNITGSWDDFTNPVKILTGETIDTETFNFANGIFW	A novel family of functional operons encoding methane/ammonia monooxygenase‐related proteins in gammaproteobacterial methanotrophs
AAA66195.1	amoB	Nitrosomonas europaea	Betaproteobacteria	AAA66195.1 ammonia monooxygenase, 43 kDa subunit [Nitrosomonas europaea]	MGIKNLYKRGVMGLYGVAYAVAALAMTVTLDVSTVAAHGERSQEPFLRMRTVQWYDIKWGPEVTKVNENAKITGKFHLAEDWPRAAAQPDFSFFNVGSPSPVFVRLSTKINGHPWFISGPLQIGRDYEFEVNLRARIPGRHHMHAMLNVKDAGPIAGPGAWMNITGSWDDFTNPLKLLTGETIDSETFNLSNGIFWHVVWMSIGIFWIGVFTARPMFLPRSRVLLAYGDDLLMDPMDKKITWVLAILTLALVWGGYRYTENKHPYTVPIQAGQSKVAALPVAPNPVSIVITDANYDVPGRALRVTMEVTNNGDIPVTFGEFTTAGIRFINSTGRKYLDPQYPRELIAVGLNFDDESAIQPGQTKELKMEAKDALWEIQRLMALLGDPESRFGGLLMSWD…	uniprot
CAD85973.1	amoB	Nitrosomonas europaea ATCC 19718	Betaproteobacteria	CAD85973.1 AMMONIA MONOOXYGENASE, subunit B [Nitrosomonas europaea ATCC 19718]	MGIKNLYKRGVMGLYGVAYAVAALAMTVTLDVSTVAAHGERSQEPFLRMRTVQWYDIKWGPEVTKVNENAKITGKFHLAEDWPRAAAQPDFSFFNVGSPSPVFVRLSTKINGHPWFISGPLQIGRDYEFEVNLRARIPGRHHMHAMLNVKDAGPIAGPGAWMNITGSWDDFTNPLKLLTGETIDSETFNLSNGIFWHVVWMSIGIFWIGVFTARPMFLPRSRVLLAYGDDLLMDPMDKKITWVLAILTLALVWGGYRYTENKHPYTVPIQAGQSKVAALPVAPNPVSIVITDANYDVPGRALRVTMEVTNNGDIPVTFGEFTTAGIRFINSTGRKYLDPQYPRELIAVGLNFDDESAIQPGQTKELKMEAKDALWEIQRLMALLGDPESRFGGLLMSWD…	uniprot
ABI60299.1	amoB	Nitrosomonas eutropha C91	Betaproteobacteria	ABI60299.1 ammonia monooxygenase subunit B [Nitrosomonas eutropha C91]	MGIKNLYKRGMMGLCGVAVYAMAALTMTVTLDISTVAAHGERSQEPFLRMRTVQWYDVKWGPEVTKVNENAQITGKFHLAEDWPRAAARPDFAFFNVGSPSSVYVRLSTKINGHPWFISGPLQIGRDYAFEVQLRARIPGRHHMHAMLNVKDAGPIAGPGAWMNVTGSWDDFTNPLKLLTGETIDSETFNLSNGIFWHILWMSIGIFWIGIFVARPMFLPRSRVLLAYGDDLLLDPMDKKITWVLAILTLAIVWGGYRYTETKHPYTVPIQAGQSKVAPLPVAPNPVAIKITDANYDVPGRALRVSMEVTNNGDTPVTFGEFTTAGIRFVNSTGRKYLDPQYPRELVAVGLNFDDDGAIQPGETKQLRMEAKDALWEIQRLMALLGDPESRFGGLLMSW…	A novel family of functional operons encoding methane/ammonia monooxygenase‐related proteins in gammaproteobacterial methanotrophs
BAB84332.1	amoB	Nitrosomonas sp. ENI-11	Betaproteobacteria	BAB84332.1 ammonia monooxygenase subunit B2 [Nitrosomonas sp. ENI-11]	MGIKNLYKRGVMGLYGIAYAVAALAMTVTLDVSTVAAHGERSQEPFLRMRTVQWYDIKWGPEVTKVNENAKITGKFHLAEDWPRAAASPDFSFFNVGSPSPVFVRLSTKINGHPWFISGPLQIGRDYEFEVNLRARIPGRHHMHAMLNVKDAGPIAGPGAWMNITGSWDDFTNPLKLLTGETVDSETFNLSNGIFWHVVWMSIGIFWIGVFTIRPMFLPRSRVLLAYGDDLLMDPMDKKITWVLAILTLALVWGGYRYTENKHPYTVPIQAGQSKVAALPVAPNPVSIVITDANYDVPGRALRVTMEVTNNGDIPVTFGEFTTAGIRFINSTGRKYLDPQYPRELIAVGLNFDDESAIQPGQTKELKMEAKDALWEIQRLMALLGDPESRFGGLLMSWD…	A novel family of functional operons encoding methane/ammonia monooxygenase‐related proteins in gammaproteobacterial methanotrophs
CAD88227.1	amoB	Nitrosospira briensis	Betaproteobacteria	CAD88227.1 ammonia monooxygenase, subunit B, partial [Nitrosospira briensis]	NDFASMTGKFHLAEDWPRAVGKPGRAFFNVGSPSPVFVRLSTKLNGEPTMISGPLEIGRDYAFEVKLKARIPGRHHMHAMVNIKDAGPIAGPAAWMNITGSWDDFTNPIKLLTGETIDTETFNFSNGIFW	A novel family of functional operons encoding methane/ammonia monooxygenase‐related proteins in gammaproteobacterial methanotrophs
AAB48535.1	amoB	Nitrosospira multiformis ATCC 25196	Betaproteobacteria	AAB48535.1 ammonia monooxygenase subunit AmoB3, partial [Nitrosospira multiformis ATCC 25196]	MKNLFKKSIAGVCSLAALGLALTLDIQPAAAHGERSQEPFLRMRTIQWYDMKWGPETTKVNDIATMTGKFHLAEDWPRAVGKPGRAFFNVGSPSPV
AAB86882.1	amoB	Nitrosospira sp. NpAV	Betaproteobacteria	AAB86882.1 ammonia monooxygenase 1 subunit B [Nitrosospira sp. NpAV]	MNAKNLFKLGVIGLYGMATLALSTLDISPAAAHGERSQEPFLRMRTIQWYDMKWGPDTTKVNDFATMTGKFHLAEDWPRAVGKPGRAFFNVGSPSPVFVRLSTKLNGEPTYISGPLEIGRDYAFEVKLKARIPGRHHMHAMVNIKDAGPIAGPAAWMNITGSWDDFTNPVKLLTGETIDTETFNFNNGIFWHLLWLGLGCFWIGYYVARPMFLPRSRVLLAYGDDLLLDPMDKKVAWIVLIATFGIVWGGYRYTETKHPYTVPIQAGESKVQPMPVKPNPIAIKVTHANYDVPGRALRVTMSVTNSGDTAYRIGEFTTAGVRFINKVGLKHLDRNYPKELVATGLSFDNDAPIQPGETREVKMVAKDALWEVQRLMALLGDPESRFGGLLMTWSDSGDR…	A novel family of functional operons encoding methane/ammonia monooxygenase‐related proteins in gammaproteobacterial methanotrophs
WP_011330982.1	amoA	Nitrosococcus oceani C-27	Gammaproteobacteria	WP_011330982.1 methane monooxygenase/ammonia monooxygenase subunit A [Nitrosococcus oceani]	MSALTSAVRTPEEAAKVSRTLDFIALGAFFMILLASHHVHVMLLMGDWDFWVDWKDRRFWVTVVPIVSVAYPAAAQAFFWEKFRLPFGATLVTLGVLAGEWANRYFNFVGFTYFPINFVWPTILLPMALFLDAMLAISKSYGLTAVVGGLMYGLLMYPANWPLLSAFHVPAEYNGVVMSLADIMGYQYVRTGTPEYIRMIEKGTLRTFGKDVVPVSAFFSGFVAMVMYFVWHFVGRWFSKDYHIDQV	Evolutionary History of Copper Membrane Monooxygenases
WP_062484767.1	amoA	“Nitrospira inopinata” ENR4	Nitrospirae	WP_062484767.1 methane monooxygenase/ammonia monooxygenase subunit A [Candidatus Nitrospira inopinata]	MFRTDEIIKAAKLPPEGVAMSRHIDYIYFIPILFVTIIGTFHMHTALLCGDWDFWLDWKDRQWWPIVTPITTITFCAALQYYNWVNYRQPFGATITILALGAGKWVAVYTSWWWWSNYPPNFVMPATLLPSALVLDFTLLLTRNWTLTAVIGAWMYAILFYPSNWPIFAYSHTPLVVDGTLLSWADYMGFMYVRTGTPEYIRMIEVGSLRTFGGHSTMISSFFAAFASSLMYILWWQFGKFFCTSYFYFTDDKKRTTKVYDVFAYATLAHADKAKLSGGKA	Evolutionary History of Copper Membrane Monooxygenases
AAG60667.1	amoA	Nitrosomonas cryotolerans ATCC 49181	Betaproteobacteria	AAG60667.1 ammonia monooxygenase subunit A [Nitrosomonas cryotolerans ATCC 49181]	MSRTDEILKAAKMPPEAIKMSRMIDAVYFPILCILLVGTYHMHFMLLAGDWDFWLDWKDRQYWPVVTPIVGIMYCAAIMYYLWVNYRLPFGATLCIVCLLVGEWLTRYWGFYWWSHYPMNFVLPSTMIPGALMLDTVMLLTRSWLVTALVGGGFFGLFFYPGNWPIFGPTHLPVVVEGVLLSLADYTGFLYVRTGTPEYVRLIEQGSLRTFGGHTTVIAAFFAAFVSMLMFCVWWYFGKLYCTAFTMLRCKRQVSMKHDVTAFGEEGFAEGIK	Diversity of ammonia monooxygenase operon in autotrophic ammonia-oxidizing bacteria
AFS81495.1	amoA	Candidatus Nitrosopumilus koreensis AR1	Thaumarchaeota	AFS81495.1 hypothetical protein NKOR_08170 [Candidatus Nitrosopumilus koreensis AR1]	MLLVGATYYLTFTGVPGTATYYALIMTVYTWIAKAAWFSLGYPYDFIVTPVWLPSAMLLDLVYWATKKNKHSLILFGGVLVGMSLPLFNMVNLITVADPLETAFKYPRPTLPPYMTPIEPQVGKFYNSPVALGAGAGAVLGCTFAALGCKLNTWTYRWMAAWSKWD	Evolutionary History of Copper Membrane Monooxygenases
ABK77038.1	amoA	Cenarchaeum symbiosum A	Thaumarchaeota	ABK77038.1 ammonia monooxygenase subunit A [Cenarchaeum symbiosum A]	MPRLTMVWLRRCTHYLFIAVVAVNSTLLTINAGDYIFYTDWAWTSFTVFSISQTLMLVVGATYYLTFTGVPGTATYYALIMTVYVWIAKGAWFALGYPYDFIATPIWLPSAMLLDLAYWATKRNKHSLILFGGVLVGMSLPLFNMVNLITVADPLETAFKYPRPTLPPYMTPIEPQVGKFYNSPVALGAGAGAVLSVTFAALGVKLNTWTYRWMAAWSKWD	Evolutionary History of Copper Membrane Monooxygenases
AAC25091.1	amoA	Nitrosococcus oceani ATCC 19707	Gammaproteobacteria	AAC25091.1 ammonia monooxygenase subunit A [Nitrosococcus oceani ATCC 19707]	MSALTSAVRTPEEAAKVFRTLDFIALGAFFMILLASHHVHVMLLMGDWDFWVDWKDRRFWVTVVPIVSVAYPAAAQAFFWEKFRLPFGATLVTLGVLAGEWANRYFNFVGFTYFPINFVWPTILLPMALFLDAMLAISKSYGLTAVVGGLMYGLLMYPANWPLLSAFHVPAEYNGVVMSLADIMGYQYVRTGTPEYIRMVEKGTLKTFGKDVVPVSAFFSGFVAMVMYFVWHFVGRWFSKDYHINQL	Hydrocarbon monooxygenase in Mycobacterium: recombinant expression of a member of the ammonia monooxygenase superfamily
AAA66194.1	amoA	Nitrosomonas europaea	Betaproteobacteria	AAA66194.1 ammonia monooxygenase, 27 kDa acetylene-binding subunit [Nitrosomonas europaea]	MSIFRTEEILKAAKMPPEAVHMSRLIDAVYFPILIILLVGTYHMHFMLLAGDWDFWMDWKDRQWWPVVTPIVGITYCSAIMYYLWVNYRQPFGATLCVVCLLIGEWLTRYWGFYWWSHYPINFVTPGIMLPGALMLDFTLYLTRNWLVTALVGGGFFGLLFYPGNWPIFGPTHLPIVVEGTLLSMADYMGHLYVRTGTPEYVRHIEQGSLRTFGGHTTVIAAFFSAFVSMLMFTVWWYLGKVYCTAFFYVKGKRGRIVHRNDVTAFGEEGFPEGIK	Hydrocarbon monooxygenase in Mycobacterium: recombinant expression of a member of the ammonia monooxygenase superfamily
AAC25057.1	amoA	Nitrosospira multiformis	Betaproteobacteria	AAC25057.1 ammonia monooxygenase subunit AmoA [Nitrosospira multiformis]	MSRTDEIIRAAKMPPEAVKMSRMIDVIYFPILCILLVGTYHMHFMLLAGDWDFWLDWKDRQWWPVVTPIVGITCYAAIMYYLWVNYRLPYGATLCIVCLLVGEWLTRFWGFYWWSHYPINFVFPSTMIPGALIMDTVMLLTRNWMITALIGGGAFGLLFYPGNWPIFGPTHLPLVAEGVLLSVADYTGFLYVRTGTPEYVRLIEQGSLRTFGGHTTVIAAFFSAFVSMLMFTVWWYFGKVYCTAFFYVKGPRGRISMKNDVTAYGEEGFPEGIK	Hydrocarbon monooxygenase in Mycobacterium: recombinant expression of a member of the ammonia monooxygenase superfamily
ABB74109.1	cycB	Nitrosospira multiformis ATCC 25196	Betaproteobacteria	ABB74109.1 NapC/NirT cytochrome c-like protein [Nitrosospira multiformis ATCC 25196]	MAMKTGSALLVGTLLGVVMVAVVLGGEAAVSTTEFCTSCHSMTYPAEELKESSHYGALGANPGCKDCHIPQGLQNFHLAVATHVVDGARELYLEMVNDYSTLEKFNERRLIMAHDARMNLKKWDSRTCRACHKNPQPPGADAKAAHKKMETEGATCIDCHQNLVHKEVAETDLNESIKQGKMVLKPEKKDDDDEDEEDEE	Comparison of Nitrogen Oxide Metabolism among Diverse Ammonia-Oxidizing Bacteria
CAD84870.1	cycB	Nitrosomonas europaea ATCC 19718	Betaproteobacteria	CAD84870.1 putative tetraheme c-cytochrome [Nitrosomonas europaea ATCC 19718]	MTRLQKGSIGTLLTGALLGIVLVAVVFGGEAALSTEEFCTSCHSMTYPQAELKQSTHYGALGVNPGCKDCHIPQGIENFHLAVATHAIDGARELYLELVNDYSTLEKFNERRLEMAHDARMNLKKWDSITCRTCHKKPAPPGESAQAEHKKMETEGATCIDCHQNLVHEEVPMTDLNASIAQGKLVLKPEDDGDDEEADEDEDEETEEADDSSDSESASSSDNSDNEDDNNDE	Comparison of Nitrogen Oxide Metabolism among Diverse Ammonia-Oxidizing Bacteria
ABA57407.1	cycB	Nitrosococcus oceani ATCC 19707	Gammaproteobacteria	ABA57407.1 NapC/NirT cytochrome c-like protein [Nitrosococcus oceani ATCC 19707]	MLSKLKQWWQAIVEYFKVHWRPVAVGAGGLFALIVIVFGGEAALSTTTFCTSCHSMSYPYEELQESAHYGRFGLQPQCKDCHIPQGLGNFHKAVYTHVVDGARELYLELVNDYSTLEKFNERRQEMAHHARMNLKGWDSVTCRDCHQDPQPAAKSGQRAHKKLDDGWTCIDCHQNLVHAPVEHTDLDASERRGEMVIMDEIDWTDRNPLAGVETRSIRN	The Impact of Genome Analyses on Our Understanding of Ammonia-Oxidizing Bacteria
ABB74110.1	cycA	Nitrosospira multiformis ATCC 25196	Betaproteobacteria	ABB74110.1 cytochrome c-554 precursor [Nitrosospira multiformis ATCC 25196]	MNHRMTLALAAAALFAVMAGSASAESFEGRKKCSSCHKSQAESWGSTAHAKAMDSLKPNNKAEAKKKAKLDPAKDYTKDKDCVGCHVDGWGKEGGYTIDDPSKFLTGVGCESCHGPGSKYRGIHRKSGAAFEKSKKTTSRQVLADAGQDFSFEESCNACHMNYKGSPWKGAKEPYTPFTPDVDKKYTFDFDKYVKDTKAMHEHYKLDGVFTGDPKFKYHDEFQSSAKVGEKGSDD	Comparison of Nitrogen Oxide Metabolism among Diverse Ammonia-Oxidizing Bacteria
CAD84871.1	cycA	Nitrosomonas europaea ATCC 19718	Betaproteobacteria	CAD84871.1 Cytochrome c-554 precursor [Nitrosomonas europaea ATCC 19718]	MKIMIACGLVAAALFTLTSGQSLAADAPFEGRKKCSSCHKAQAQSWKDTAHAKAMESLKPNVKKEAKQKAKLDPAKDYTQDKDCVGCHVDGFGQKGGYTIESPKPMLTGVGCESCHGPGRNFRGDHRKSGQAFEKSGKKTPRKDLAKKGQDFHFEERCSACHLNYEGSPWKGAKAPYTPFTPEVDAKYTFKFDEMVKEVKAMHEHYKLEGVFEGEPKFKFHDEFQASAKPAKKGK	Comparison of Nitrogen Oxide Metabolism among Diverse Ammonia-Oxidizing Bacteria
ABA57406.1	cycA	Nitrosococcus oceani ATCC 19707	Gammaproteobacteria	ABA57406.1 cytochrome c-554 precursor [Nitrosococcus oceani ATCC 19707]	MNQIIRYTFFYALLAIAMGTVWAQGEPPYDGLKKCKSCHESQYDSWLETDHGQAMKSLEPGEEVEAKEKAGLDPDEDYTEDPECVGCHVTGFRKDGGYEIDLSNRLKKYLQGVGCESCHGPGSRYKHNHKDAAKKFEESQETTSRQELAAIGQVFTDKEFEERCNACHLNYEGSPWPHAKEPYTPFTPEVDPKYEFNFEEAVHNDEAMHKHYKLEGVFSGDPVASFHEEFQKHAAPPQKK	The Impact of Genome Analyses on Our Understanding of Ammonia-Oxidizing Bacteria
ZP_02000390.1	nxrA	Beggiatoa sp. PS	Gammaproteobacteria	ZP_02000390.1 putative nitrite oxidoreductase/nitrate reductase alpha subunit [Beggiatoa sp. PS]	MAVTGAGAAVISQQAISATQLLTPVAIDNPLSNYPNRDWEKTYRDLYHYDSSFTFLCAPNDTHNCLLRGYVKNGVVTRIAPTYGYQKAKDLDGNQSTQRWDPRCCQKGLALVRRFYGDRRCKRPMIRKGFKDWVEAGFPRLPETGAVDQKYLQRGRDSWVGASWDEAFELAGKALTNIAQTYTGEEGQKKLLAQGYDPLMVEATEGAGTQVLKFRGGMPPLGMTRVFAQYREANAMALLDDKIRGKGTDSLGGRGFDNYSWHTDLPPGHPMVTGQQTVDFDLCNVERTNLLIVWGMNWITTKMPDSHWMTEARMKGTKVVVIAAEYSATSSKADEVFVVRPGTTPALALGIAQVLISENLYDAPYVKANTDLPLLVRMDTAEMLRAGDVFKDYQLAKLE…	Extraordinary phylogenetic diversity and metabolic versatility in aquifer sediment
CRI68048.1	nxrA	Thiocapsa sp. KS1	Gammaproteobacteria	CRI68048.1 Nitrite oxidoreductase, alpha subunit [Thiocapsa sp. KS1]	MSKTKDDNGNGGSRWFRELDEPRKWEDFYRRRWQYDKSVRTSHSVNCSGSCSWEVFVKNGMITWELQKTDWPQINDETPNYEPRGCQRGISASWYPYSPVRPKYPYVRAVLLDFWRAERAAGKDPIAAWGAIVENPERSKAYRNARGKAGWRRTTWDEATEIIAAAKIYTIKEHGADHLASFSPIPAMSMVSFLSGHRLSNLLGGTMLSFYEWYHDLPHVMPMIWGDQTDVHESADWYQSAYWIVMGSNLPMTRTADAHFASEHKYNGGKLVNLSPDYSDVTKFADLWVPVRPGTDTAFILSCIHVILQEFHVNRRSEYFHSYVAQYTNLPFLVILDQEGDHFASGRFLRASDVAAYADEELADWKLPCFDKEGELRLPGGTLGFRWEEKNTGRWNLKN…	Genomic profiling of four cultivated Candidatus Nitrotoga spp. predicts broad metabolic potential and environmental distribution
KHE93157.1	nxrA	Scalindua brodae	Planctomycetes	KHE93157.1 nitrite oxidoreductase alpha subunit [Candidatus Scalindua brodae]	MKLTRRTFMKVAGGVTAAVSIPMRNALAFKSLKPAVEVDNPLDSYPDRNWEDVYRNQYKYDRSFPFVCSPNDTHQCRVRAFVRNGVVIRVEQDYEHQDYGDLEGRKPQRSWNPRMCLKGFTFFRRVYGPHRLRFPLLRKGWKQWADDGFPELDWNAREKYKFTTRGTDEQLKMSWDDIIDYVAKGMIAIARAYSGEEGKKRLLERDKYAPETLTHWNGAGTRCFKNRGGMGLLGVIGKYMGMYRFSNMLALLDANVRGVGADKAMGGRRFSNYTWHGDQAPGHPFVHGLQASDVDFADLRYSKLVIQVGKNLIENKMPEAHWLTEVIERGGKLVVITPEYSPSATKADYWIPCRTGISDTTIFLTMTKIIMDNKWYDTDFVKKFTDFPLLVRTDTLKRL…	Metagenomic analysis of nitrogen and methane cycling in the Arabian Sea oxygen minimum zone
WP_080886776.1	nxrA	Nitrospira japonica	Nitrospirae	WP_080886776.1 molybdopterin-dependent oxidoreductase [Nitrospira japonica]	MTMFLSRRQFLKVSAGTVAAVAVADKVLALTALQPVIEVGNPLGDYPDRSWERVYHDQYRYDSSFTWVCSPNDTHACRIRAFVRNGVVMRVEQNYDHQTYEDLYGNRGTFAHNPRMCLKGFTFHRRVYGPYRLKGPLMRKGWKQWMDDGSPELTPETKRKYKFDSRFLDDMMRVSWDTAFTYAAKSMIVIATRYSGEAGARRLREQGYAPEMIEMMKGAGTRCFKHRAGMPVLGIIGKMGNTRMNGGINALLDTWIRKVTSDQAQGGRYWSNYTWHGDQNPSQPWWCGAQASDIDLSDMRFSKLNTSWGKNFVENKMPEAHWKLESIERGGRIVVITPEYNPTAYRADYWMPLRPQSDGAIFLGAMKIITDENMHDIDFLKGYTDAPVLVRTDTLQFVD…	Genomic profiling of four cultivated Candidatus Nitrotoga spp. predicts broad metabolic potential and environmental distribution
WP_013249749.1	nxrA	Nitrospira defluvii	Nitrospirae	WP_013249749.1 molybdopterin-dependent oxidoreductase [Nitrospira defluvii]	MMQLSRRQFLKVSAGTVAVAAVADKALALTALQPVVEVNNPLGEYPDRSWERVYHDQYRYDSSFTWVCSPNDTHACRIRAFVRNGVVMRVEQNYDHQTYEDLYGNRGTFAHNPRMCLKGFTFHRRVYGPYRLKGPLMRKGWKQWMDDGSPELTSDVKRKYKFDSRFLDDMVRVSWDTAFTYVAKGLIVIGTRYSGEAGARRLREQGYAPEMIEMMKGAGVRTFKHRAGMPILGMMGKHANTRFNNCVLPLLDSWIRKVNPDQAQGGRYWNNYTWHGDQDPSQPWWNGTQNCDVDLSDMRFTKLNTSWGKNFVENKMPEAHWKLESMERGARLVIITPEYNPTASRADYWIPVRPETDGALFLGASKIILDENYQDIDFIKGFTDMPLLVRTDTLQYLDP…	Extraordinary phylogenetic diversity and metabolic versatility in aquifer sediment
KMP11423.1	nxrA	Nitrospina sp. SCGC_AAA799_A02	Nitrospinae	KMP11423.1 nitrate oxidoreductase subunit alpha [Candidatus Nitromaritima sp. SCGC AAA799-A02]	MRLNRRKFLQVSAGVATAMALTGKKVGAQLKPVVKVGNPLDTYPDRRWEEVYRDQYKYERSFTYCCSPNDTHQCRVRGFVRNGILMRIEQNYDHHKVRDLYGNQADAAWNPRMCLRGMTYPRRAYGPYRNKYPMIRVGWKQWADDGFPYLDKENREKYKMTSRGTDEFVRLSWDQTFTYLAKGHVAVGKAYSGARGAQRLKNEGYQPEMIEAMGGSGPRTMKYRGGMGLLGVVGKYGVYRLANQVALLDSIIRGRGPGKVLGGRAWSNYTWHGDQAPGHSWTHGMQTSDIDFADHRYAKMTIQWGKNLIENKMPEAHWYTEIMERGGTLVAIAPEYNPPATKADYWVPVRAGLSDIALFLGVNKIIMEEGLVDVDYVKDYTDMPLLVRTDNLIRLHPDD…	Genomic profiling of four cultivated Candidatus Nitrotoga spp. predicts broad metabolic potential and environmental distribution
AFN37208.1	nxrA	Nitrolancetus hollandicus	Chloroflexi	AFN37208.1 nitrite oxidoreductase, partial [Nitrolancea hollandica Lb]	RQWEEFYRNRWQHDNITRSTHGVNCTGGCSWMVFVKDGIVTWEMQATDYPLLEPSLPPYEPRGCQRGISASWYVYSPIRVKYPYMRGPLMDFWREARAQHSDPIQAWASIVQDEQKRQRWQRARGKGGFRRATWDECLELVASSLLYTAKKYGPDRVVAFAPIPAYSYLSFGAGTRFIQLFGGFTLSFYDWYADLPNSFPEVWGDQTDVCESADWYNSKFIVANGANMNMTRTPDVHFISEARHNGTKFVVIAPDFSQVAKYSDWWLPVKAGQDQALWMGIDHVILKEFYIDRQVPYFIEYQKRYTDGPMLVKVHPTKGGAYSMGQFLRANRINRYKDVENGNWQLLVWDKQSGPRLPKGCIGYRWAKKETGKWNITMEDAMDNTPLDPLLSFLGQHDA…	Nitrification expanded: discovery, physiology and genomics of a nitrite-oxidizing bacterium from the phylum Chloroflexi
AFN37207.1	nxrA	Nitrolancetus hollandicus	Chloroflexi	AFN37207.1 nitrite oxidoreductase, partial [Nitrolancea hollandica Lb]	RQWEEFYRNRWQHDNITRSTHGVNCTGGCSWMVFVKDGIITWEMQATDYPLLEPSLPPYEPRGCQRGISASWYVYSPIRVKYPYMRGPLMDFWREARAQHSDPIQAWASIVQDEQKRQRWQRARGKGGYRRATWDECLELVASALLYTAKKYGPDRCAAFAPIPAYSYLSYGAGSRFFQLFGGFNMSFYDWYADLPNSFPEVWGDQTDVCESADWYNSKFIVSNAANLNMTRTADVHFVSEARHNGTKFVVIAPDFSQVAKYSDWWIPVKAGQDQALWMGADHVILKEFYIDRQVPYFIDYQKRYTDGPMLVKVHQTKGGAYSMGQFLRANRINRYKDVENGNWQLLVWDKQSGPRLPKGCVGYRWATKETGKWNISMEDAMDNTPLDPLLSFLGQHDE…	Nitrification expanded: discovery, physiology and genomics of a nitrite-oxidizing bacterium from the phylum Chloroflexi
EAR21177.1	nxrA	Nitrococcus mobilis Nb-231	Gammaproteobacteria	EAR21177.1 nitrate reductase, alpha subunit [Nitrococcus mobilis Nb-231]	MGWIQDLVNPKTRRWEEFYRNRWQHDNIFRSTHGVNCTGGCSWAIYVKDGIITWEMQQTDYPLLGRGEGGRGIPPYEPRGCQRGISASWYVYSPIRVKYPYARGVLLDFWREARSSHNNPVEAWSSIVTDENKRKRWQKARGKGGFRRTSWDELLELIASACLYTAQKYGPDRVMGFSPIPAMSMLSFAAGQRFLQLFGGATISFYDWYADLPNSFPEIWGDQTDVCESADWYNSKFIVSMASNLNMTRTPDVHFISEARHEGAKFVVLSPDFSQVSKYADWWIPVKKGQDLGIWMAVGHVIYTEFYVKRQVPYFIDYVTRYTDMPFLVKLEKDGDSYRPGRYLTSEEVKKYKKQENAAWKQLVLDRKSNETRCPKGQVGHRWAKQHGQWNLKMEDALD…	The genome of Nitrospina gracilis illuminates the metabolism and evolution of the major marine nitrite oxidizer
ABA05326	nxrA	Nitrobacter winogradskyi Nb-255	Alphaproteobacteria	ABA05326.1 nitrate oxidoreductase alpha subunit [Nitrobacter winogradskyi Nb-255]	MSWILDLVNPRERKWEEFYRNRWSHDNVFRSTHGVNCTGGCSWAIYVKDGIITWEMQQTDYPLLERSLPPYEPRGCQRGISASWYVYSPIRVKYPYIRGPLADLWHEAKASYPDPVQAWASLVEDEEKRNRIQKARGKGGFRRAKWEELIELIAASCLYTARKHGPDRVMGFSPIPAMSMLSFAAGTRFLSLFGGGLMSFYDWYADLPTSFPEIWGDQTDVCESADWYNSKFIVSMASNMNMTRTPDVHFISEARTEGTKFVVLSPDFSQIAKYCDEWIPIQAGQDTALWMAANHVILKEYYIDRQVPYFIDYVKRYTDLPFLVELEPNGNTYKTGRLLRSNRVARYKDVENGEWKMLVLDTATGEPRAFKGQVGDRWGSTHGKWNLSAEDTLDNSPID…	Extraordinary phylogenetic diversity and metabolic versatility in aquifer sediment
YP_578186	nxrA	Nitrobacter hamburgensis X14	Alphaproteobacteria	YP_578186.1 nitrate reductase subunit alpha [Nitrobacter hamburgensis X14]	MTTGLAAGQRTEETQMSWILDLVNPRERKWEEFYRNRWSHDNVFRSTHGVNCTGGCSWAIYVKDGIITWEMQQTDYPLLERSLPPYEPRGCQRGISASWYVYSPIRIKYPYVRGPLLDMWREAKASSADPVQAWGALVGDEQKRARMQKARGKGGYRRAKWEELVELIAAASLHTARKHGPDRIMGFSPIPAMSMLSFAAGTRFLSLMGGSLLSFYDWYADLPTSFPEIWGDQTDVCESADWYNSKFIVSMASNLNMTRTPDVHFIAEARTEGTKFVVLSPDFSQIAKYCDEWIPIQAGQDTALWMAANHVILKEYYVDRQVPYFIDYVKRYTDLPFLVELEPNGTTYKTGRLLRARHVPRYKDVENGDWKMLLLDANSGELRAPKGQVGDRWGSVHGK…	Diversification and niche adaptations of Nitrospinalike bacteria in the polyextreme interfaces of Red Sea brines
RFC31618.1	nxrA	Candidatus Nitrotoga sp. SPKER	Betaproteobacteria	RFC31618.1 nitrite oxidoreductase, alpha subunit, partial [Candidatus Nitrotoga sp. SPKER]	KLSATAGLAVMANNAFAASPFLKPYVVDNPLKSYPNRDWEKVYRDMFHVDSEFIFLCAPNDTHNCLLKAHVKNDVVIRISPSYGYGDAEDMDGNRSSHRWEPRICNKGMVMNRKAYSDRRPKGAMVRTGFKAWAEAGYPRTGANGFPDQKYLQRGKEPFIKLPWTEAYALAAGALENIARTYSGDKGAALLTRQGYDPEMIASMHGCGCKTMKFRAGMAALGVLRIYSLKRFAQGLALLDAYVRNIGADEASGAKVLDSYSWHTDLAPGCPMVTGHQMLDYEFMVYEHAKLIVFWGNNFVCTKMPDLHWVSESRLKGCHIVDISIDYHATSNKADDVIILRPGTDPALGLGVCHLLIKNNHYDENYLRANTDMPLLIRTDNWKNLKASDIIPDYKLAEL…	Genomic profiling of four cultivated Candidatus Nitrotoga spp. predicts broad metabolic potential and environmental distribution
RFC30723.1	nxrA	Candidatus Nitrotoga sp. MKT	Betaproteobacteria	RFC30723.1 nitrite oxidoreductase, alpha subunit [Candidatus Nitrotoga sp. MKT]	MMEIKNNIGRRSFLKLSATAGLAVMANNAFAASPFLKPYVVDNPLKSYPNRDWEKVYRDMFHVDSEFIFLCAPNDTHNCLLKAHVKNDVVIRISPSYGYGDAEDMDGNRSSHRWEPRICNKGMVMNRKAYSDRRPKGAMVRTGFKAWADAGYPRTGANGFPDQKYLQRGKEPFIKLPWTEAYALAAGALENIARTYSGDKGAALLTRQGYDPEMIASMHGCGCKTMKFRAGMAALGVLRIYSMKRFAQGLALLDAYVRNVGPDEASGAKVLDSYSWHTDLAPGCPMVSGHQMLDYEFMVYEHAKLIVFWGNNFVCTKMPDLHWVSESRLKGCHIVDISIDYHATSNKADDVIILRPGTDPALGLGVCHLLIKNNHYDENYLRANTDLPLLIRTDNWKNL…	Genomic profiling of four cultivated Candidatus Nitrotoga spp. predicts broad metabolic potential and environmental distribution
RFC33776.1	nxrA	Candidatus Nitrotoga sp. LAW	Betaproteobacteria	RFC33776.1 nitrite oxidoreductase, alpha subunit [Candidatus Nitrotoga sp. LAW]	MMEIKNNIGRRSFLKLSATAGLAVMANNAFAASPFLKPYVVDNPLKSYPNRDWEKVYRDMFHVDSEFIFLCAPNDTHNCLLKAHVKNDVVIRISPSYGYGDAEDMDGNRSSHRWEPRICNKGMVMNRKAYSDRRPKGAMVRTGFKAWADAGYPRTGANGFPDQKYLQRGKEPFIKLPWTEAYALAAGALENIARTYSGDKGAALLTRQGYDPEMIASMHGCGCKTMKFRAGMAALGVLRIYSMKRFAQGLALLDAYVRNVGPDEASGAKVLDSYSWHTDLAPGCPMVSGHQMLDYEFMVYEHAKLIVFWGNNFVCTKMPDLHWVSESRLKGCHIVDISIDYHATSNKADDVIILRPGTDPALGLGVCHLLIKNNHYDENYLRANTDLPLLIRTDNWKNL…	Genomic profiling of four cultivated Candidatus Nitrotoga spp. predicts broad metabolic potential and environmental distribution
RFC37636.1	nxrA	Candidatus Nitrotoga sp. CP45	Betaproteobacteria	RFC37636.1 nitrite oxidoreductase, alpha subunit [Candidatus Nitrotoga sp. CP45]	MMEIKNNIGRRSFLKLSATAGLAVMANNAFAASPFLKPYVVDNPLKSYPNRDWEKVYRDMFHVDSEFIFLCAPNDTHNCLLKAHVKNDVVIRISPSYGYGDAEDMDGNRSSHRWEPRICNKGMVMNRKAYSDRRPKGAMVRTGFKAWADAGYPRTGANGFPDQKYLQRGKEPFIKLPWTEAYALAAGALENIARTYSGDKGAALLTRQGYDPEMIASMHGCGCKTMKFRAGMAALGVLRIYSMKRFAQGLALLDAYVRNIGPDEASGAKVLDSYSWHTDLAPGCPMVSGHQMLDYEFMVYEHAKLIVFWGNNFVCTKMPDLHWVSESRLKGCHIVDISIDYHATSNKADDVIILRPGTDPALGLGVCHLLIKNNHYDENYLRANTDLPLLIRTDNWKNL…	Genomic profiling of four cultivated Candidatus Nitrotoga spp. predicts broad metabolic potential and environmental distribution
BBJ23368.1	nxrA	Candidatus Nitrotoga sp. AM1	Betaproteobacteria	BBJ23368.1 nitrite oxidoreductase, alpha subunit [Candidatus Nitrotoga sp. AM1P]	MMEIKNNIGRRSFLKLSATAGLAVMANNAFAASPFLKPYVVDNPLKSYPNRDWEKVYRDMFHVDSEFIFLCAPNDTHNCLLKAHVKNDVVIRISPSYGYGDAEDMDGNRSSHRWEPRICNKGMVMNRKAYSDRRPKGAMVRTGFKAWAEAGYPRTGANGFPDQKYLQRGKEPFIKLPWTEAYALAAGALENIARTYSGDKGAALLTRQGYDPEMIASMHGCGCKTMKFRAGMAALGVLRIYSLKRFSQGLALLDAYVRNIGPDEASGAKVLDSYSWHTDLAPGCPMVTGHQMLDYEFMVYEHAKLIVFWGNNFVCTKMPDLHWVSESRLKGCHIVDISIDYHATANKADDVIIIRPGTDPALGLGVCHLLIKNNQYDENYLRANTDMPLLIRTDNWKNL…	Genomic profiling of four cultivated Candidatus Nitrotoga spp. predicts broad metabolic potential and environmental distribution
CAJ72445.1	nxrA	Candidatus Kuenenia stuttgartiensis	Planctomycetes	CAJ72445.1 similar to nitrate reductase subunit NarG [Candidatus Kuenenia stuttgartiensis]	MKLTRRAFLQVAGATGATLTLAKNAMAFRLLKPAVVVDNPLDTYPDRRWESVYRDQYQYDRTFTYCCSPNDTHACRIRAFVRNNVMMRVEQNYDHQNYSDLYGNKATRNWNPRMCLKGYTFHRRVYGPYRLRYPLIRKGWKRWADDGFPELTPENKTKYMFDNRGNDELLRASWDEAFTYASKGIIHITKKYSGPEGAQKLIDQGYPKEMVDRMQGAGTRTFKGRGGMGLLGVIGKYGMYRFNNCLAIVDAHNRGVGPDQALGGRNWSNYTWHGDQAPGHPFSHGLQTSDVDMNDVRFSKLLIQTGKNLIENKMPEAHWVTEVMERGGKIVVITPEYSPSAQKADYWIPIRNNTDTALFLGITKILIDNKWYDADYVKKFTDFPLLIRTDTLKRVSPKD…	The genome of Nitrospina gracilis illuminates the metabolism and evolution of the major marine nitrite oxidizer
CRI68047.1	nxrB	Thiocapsa sp. KS1	Gammaproteobacteria	CRI68047.1 Nitrite oxidoreductase, beta subunit [Thiocapsa sp. KS1]	MRIKQQMGIVFNLDKCLGCQTCTIACKNVWTNREGAEYMFWNNVETKPGAGYPKQWENQEKYRGGWKENPGEDAPKLNQASRFWEMISLFYNPVLPQMDDYYGKGPFTFTYEDLHSEQPTKYSQPVARPKSQITGEEDIELTYGVNWEDNGAGTHEEGTGKLDYNFSDMTPAARQALLKFENSFMMYLPRICNHCLNPACVGSCPSGANYKREEDGVVLIDQDRCRGWRYCVSGCPYKKTYYNWRTGKSEKCILCFPRLETGQPPMCFQACVGRIRYLGPLLYDLDRVAETANAPEHELVDRHRGIILNPFDPEIIAEAKRQGISDNWLEACRRSPVYKMVKEWEIALPLHPEFRTLPSLFYIPPESPVQTAKPNDRGTLDMVNGGTVLPDLKEFRIPI…	Genomic profiling of four cultivated Candidatus Nitrotoga spp. predicts broad metabolic potential and environmental distribution
WP_053381688.1	nxrB	Nitrospira moscoviensis	Nitrospirae	WP_053381688.1 nitrate oxidoreductase subunit beta [Nitrospira moscoviensis]	MPEVYNWQLGRKMLYPYEERHPKWQFAFVFNINRCLACQTCSMADKSTWLFSKGQEYMWWNNVETKPYGGYPQFYDVKITQLIEQVNPGGQVWNVRVGRKHHAPYGVFEGMTIFDAGAKVGQAAIGYIPTDQEWRFVNIYEDTATSMRALVEGIDKTGFSRDEPWKMTGSSLPEHETFFFYLQRICNHCTYPGCLAACPRKAIYKRPEDGIVLIDQNRCRGYKKCVEQCPFKKPMYRGTTRVSEKCIACYPRIEGKDPLTGGEPMETRCMAACVGKIRMQSLVRIGEDGLWAEDRWHPLYYAIRVEQVALPLYPQWGTEPNGFYIPPRHSPRGYARQMFGPGVDNAIEKYLVPSRELLAVLQLWRASQQIIFRYDVIPGPKVFETQIHGKRFEMYNDTV…	Genomic profiling of four cultivated Candidatus Nitrotoga spp. predicts broad metabolic potential and environmental distribution
WP_080885590.1	nxrB	Nitrospira japonica	Nitrospirae	WP_080885590.1 nitrate oxidoreductase subunit beta [Nitrospira japonica]	MPEVYNWQLGRKMLYPYEERHPKWQFAFVFNINRCLACQTCSMADKSTWLFSKGQEYMWWNNVETKPYGGYPQFYDVKITQLIEQVNPGGQVWNVRVGRKHHAPYGVFEGMTIFDAGAKVGQAAIGYIPTDQEWRFVNIYEDTATSMRSLVEGIDRSGFSRDEPWRLSGSSLPEHETFFFYLQRICNHCTYPGCLAACPRKAIYKRPEDGIVLIDQNRCRGYKKCVEQCPFKKPMYRGTTRVSEKCIACYPRIEGKDPLTGGEPMETRCMAACVGKIRMQSLVRIGEDGLWAEDRWHPLYYTIRVEQVALPLYPQWGTEPNGYYIPPRHSPRGYARQMFGPGVDNAIEKYLVPSRELLAVLQLWRASQQIVFRYDVIPGPKVFETQIHGKRFEMYNDTV…	Genomic profiling of four cultivated Candidatus Nitrotoga spp. predicts broad metabolic potential and environmental distribution
KMP11422.1	nxrB	Nitrospina sp. SCGC_AAA799_A02	Nitrospinae	KMP11422.1 nitrate oxidoreductase subunit beta [Candidatus Nitromaritima sp. SCGC AAA799-A02]	MPEVYNWQLGRMMTYVYDEKHPKEQFTFVFNTNRCIACQTCTMAHKSTWTFSKGQEYMWWNNVETKPYGGYPQFWDWKILKMLEQSNPGQNVWNVRKTSNKAIHGVYEGVTIFEAPAKIGLNQQAVGYVPTDEEWRFPNFGEDTAHGREFTQSREGTFGGDNGCKSVLPEHKIWFFYLQRICNHCTYPGCLAACPRKAIYKRQEDGIVLIDQSRCRGYKKCVEQCPYKKPMFRGTTRISEKCIACYPRIEGLDPLTEGDQMETRCMAACVGKIRLQGLVKVGGNGEWAHDPDNPQYYLIRDRKVALPLYPQLGTEPNGYYVPSRHVPRAYSQQMFGPGVDHAIDQYMVPDRDLLGLLQLFRTTQRIIFKWKREPGPKIFETNIHGKKFEMYNDTVIGFN…	Genomic profiling of four cultivated Candidatus Nitrotoga spp. predicts broad metabolic potential and environmental distribution
CCF85658.1	nxrB	Nitrolancea hollandica Lb	Chloroflexi	CCF85658.1 Nitrite oxidoreductase, beta subunit [Nitrolancea hollandica Lb]	MDIRAQVSMTFHLDKCIGCHTCSIACKNIWTDRKGTEYMWWNNVETKPGTGYPTLWEDQSKYRGGWERTGDKIRLKLQGRRAGLANIFFNPYLPTVDDYYEPWTYQYEDLFNAPEGDDQPTARPISLITGKPIDIEAGPNWDDDLGGSTVYAANDPNKAVLTDEEKRQLNELERLIFFYLPRICNHCLNPGCVAACPAGAIYKRGEDGIVLISQEKCRAWRMCVSGCPYKKTYFNWATGKSEKCILCYPRLESGHAPACFHSCVGRIRYLGLVLYDADKIQETASVPDRDLVEAQRAIIQDPFDPKIIAAALANGVTANQIDSAQRSPVYKFVKKWKIALPLHPEFRTLPMLFYVPPMGPMQAAVSGGRYDIAGAAGEEHLRPLLFSLENYRMPLRYMA…	Genomic profiling of four cultivated Candidatus Nitrotoga spp. predicts broad metabolic potential and environmental distribution
WP_005004545.1	nxrB	Nitrococcus mobilis	Gammaproteobacteria	WP_005004545.1 nitrate reductase subunit beta [Nitrococcus mobilis]	MDIRAQVSMVFHLDKCIGCHTCSIACKNIWTDRQGTEYMWWNNVETKPGTGYPTQWEDQEKYKGGWERDSRGRLKLKLQGRAGALTNIFYNPSLPTLDDYYEPWTYDYKNLFDAPEGDDQPTARAVSLVTGDFMDTLEAGPNWDDDMGGSEVYAANDPNILKSLSESEQQSLKNLEQTVFFYLPRICNHCLNPGCVAACPTGAIYKRGEDGIVLISQNRCRAWRMCVSGCPYKKTYFNWSTGKSEKCILCYPRLESGQPPACFHSCVGRIRYIGMVLYDADGIEQAARSPDDGLVDAQRALIKDPYDPEVIAGAKRNGIGDAVVTAAQNSPVYKFVKRWGLALPLHPEFRTMPMLFYVPPLLPVIAAIRDGQYETTAGMETAPADETGPNLNTVDKARI…	Genomic profiling of four cultivated Candidatus Nitrotoga spp. predicts broad metabolic potential and environmental distribution

## Sheet: Dataset S1.3
Dataset S1.3. The metadata of identified xmoCAB operons
* The number of operons within a single genome
** The type of xmo is inferred based on the concatenated xmoCAB gene tree.
The protein sequences are available in the online repository. See the Data and Code availability for more information.
phylum	Species name	operon *	xmoA	xmoB	xmoC	genome	Arrangement	XMO
Verrucomicrobia	Methylacidiphilum fumariolicum	operon1	004421155v1_01543	004421155v1_01544	004421155v1_01542	GCA_004421155.1	CAB	PMO
Verrucomicrobia	Methylacidiphilum fumariolicum	operon2	004421155v1_01563	004421155v1_01562	004421155v1_01564	GCA_004421155.1	BAC	PMO
Verrucomicrobia	Methylacidiphilum fumariolicum	operon3	004421155v1_01764	004421155v1_01765		GCA_004421155.1	AB	PMO
Verrucomicrobia	Methylacidiphilum sp. Yel	operon1	004421185v1_00743	004421185v1_00742		GCA_004421185.1	BA	PMO
Verrucomicrobia	Methylacidiphilum sp. Yel	operon2	004421185v1_01233		004421185v1_01234	GCA_004421185.1	AC	PMO
Verrucomicrobia	Methylacidiphilum sp. Yel	operon3	004421185v1_01768	004421185v1_01769	004421185v1_01767	GCA_004421185.1	CAB	PMO
Verrucomicrobia	Methylacidiphilum sp. Phi	operon1	004421255v1_00058	004421255v1_00059	004421255v1_00057	GCA_004421255.1	CAB	AMO
Verrucomicrobia	Methylacidiphilum sp. Phi	operon2	004421255v1_00061	004421255v1_00062	004421255v1_00060	GCA_004421255.1	CAB	AMO
Verrucomicrobia	Methylacidiphilum sp. Phi	operon3	004421255v1_00223	004421255v1_00222	004421255v1_00224	GCA_004421255.1	BAC	AMO
Verrucomicrobia	Methylacidimicrobium tartarophylax	operon1	902143375v2_01785		902143375v2_01786	GCA_902143375.2	AC	PMO
Verrucomicrobia	Candidatus Methylacidithermus pantelleriae	operon1	905250085v1_02124	905250085v1_02123	905250085v1_02125	GCA_905250085.1	BAC	PXM
Verrucomicrobia	Methylacidimicrobium cyclopophantes	operon1	902143385v2_01971	902143385v2_01972		GCA_902143385.2	AB	PMO
Verrucomicrobia	Methylacidimicrobium cyclopophantes	operon2	902143385v2_02046		902143385v2_02047	GCA_902143385.2	AC	AMO
Verrucomicrobia	Methylacidimicrobium sp. B4	operon1	017310545v1_00789	017310545v1_00788	017310545v1_00790	GCA_017310545.1	BAC	EMO
Verrucomicrobia	Methylacidimicrobium sp. B4	operon2	017310545v1_00792	017310545v1_00791	017310545v1_00793	GCA_017310545.1	BAC	PMO
Verrucomicrobia	Methylacidiphilum fumariolicum	operon1	000297415v1_00614	000297415v1_00613	000297415v1_00615	GCA_000297415.1	BAC	AMO
Verrucomicrobia	Methylacidiphilum fumariolicum	operon2	000297415v1_00629	000297415v1_00628		GCA_000297415.1	BA	AMO
Verrucomicrobia	Methylacidiphilum fumariolicum	operon3	000297415v1_01151	000297415v1_01150	000297415v1_01152	GCA_000297415.1	BAC	BMO
Verrucomicrobia	Methylacidiphilum fumariolicum	operon1	004421195v1_00673	004421195v1_00674	004421195v1_00672	GCA_004421195.1	CAB	PMO
Verrucomicrobia	Methylacidiphilum fumariolicum	operon2	004421195v1_01708	004421195v1_01707	004421195v1_01709	GCA_004421195.1	BAC	archaeal AMO
Verrucomicrobia	Methylacidiphilum fumariolicum	operon3	004421195v1_02030	004421195v1_02029		GCA_004421195.1	BA	PMO
Verrucomicrobia	Methylacidiphilum sp. IT6	operon1	017310505v1_01878	017310505v1_01879	017310505v1_01877	GCA_017310505.1	CAB	PMO
Verrucomicrobia	Methylacidiphilum sp. IT6	operon2	017310505v1_01986	017310505v1_01987	017310505v1_01985	GCA_017310505.1	CAB	AMO
Verrucomicrobia	Methylacidiphilum sp. IT6	operon3	017310505v1_01989	017310505v1_01990	017310505v1_01988	GCA_017310505.1	CAB	AMO
Verrucomicrobia	Methylacidiphilum infernorum	operon1	000019665v1_01327	000019665v1_01326	000019665v1_01328	GCA_000019665.1	BAC	AMO
Verrucomicrobia	Methylacidiphilum infernorum	operon2	000019665v1_01330	000019665v1_01329	000019665v1_01331	GCA_000019665.1	BAC	AMO
Verrucomicrobia	Methylacidiphilum infernorum	operon3	000019665v1_01405	000019665v1_01404	000019665v1_01406	GCA_000019665.1	BAC	PXM
Verrucomicrobia	Methylacidiphilum fumariolicum	operon1	004421165v1_00843	004421165v1_00842	004421165v1_00844	GCA_004421165.1	BAC	PMO
Verrucomicrobia	Methylacidiphilum fumariolicum	operon2	004421165v1_01505	004421165v1_01506	004421165v1_01504	GCA_004421165.1	CAB	AMO
Verrucomicrobia	Methylacidiphilum fumariolicum	operon3	004421165v1_01509	004421165v1_01508		GCA_004421165.1	BA	PXM
Verrucomicrobia	Methylacidimicrobium sp. AP8	operon1	903064525v1_00822	903064525v1_00823	903064525v1_00821	GCA_903064525.1	CAB	PMO
Verrucomicrobia	Methylacidimicrobium sp. AP8	operon2	903064525v1_00825	903064525v1_00826	903064525v1_00824	GCA_903064525.1	CAB	PMO
Verrucomicrobia	Methylacidiphilum fumariolicum	operon1	004421175v1_00293	004421175v1_00294	004421175v1_00292	GCA_004421175.1	CAB	archaeal AMO
Verrucomicrobia	Methylacidiphilum fumariolicum	operon2	004421175v1_01243	004421175v1_01244		GCA_004421175.1	AB	AMO
Verrucomicrobia	Methylacidiphilum fumariolicum	operon3	004421175v1_01852	004421175v1_01853	004421175v1_01851	GCA_004421175.1	CAB	EMO
Verrucomicrobia	Methylacidiphilum kamchatkense	operon1	000817245v1_00165	000817245v1_00166	000817245v1_00164	GCA_000817245.1	CAB	PMO
Verrucomicrobia	Methylacidiphilum kamchatkense	operon2	000817245v1_00168	000817245v1_00169	000817245v1_00167	GCA_000817245.1	CAB	AMO
Verrucomicrobia	Methylacidiphilum kamchatkense	operon3	000817245v1_00314	000817245v1_00315	000817245v1_00313	GCA_000817245.1	CAB	PXM
Verrucomicrobia	Methylacidiphilum kamchatkense	operon4	000817245v1_00443		000817245v1_00442	GCA_000817245.1	CA	PMO
Verrucomicrobia	Verrucomicrobium sp. 3C	operon1	000379365v1_00432	000379365v1_00431	000379365v1_00433	GCA_000379365.1	BAC	PMO
Verrucomicrobia	Methylacidiphilum kamchatkense	operon1	007475525v1_01352	007475525v1_01351	007475525v1_01353	GCA_007475525.1	BAC	PMO
Verrucomicrobia	Methylacidiphilum kamchatkense	operon2	007475525v1_01501	007475525v1_01500	007475525v1_01499	GCA_007475525.1	CBA	archaeal AMO
Verrucomicrobia	Methylacidiphilum kamchatkense	operon3	007475525v1_01504	007475525v1_01503	007475525v1_01502	GCA_007475525.1	CBA	EMO
Verrucomicrobia	Methylacidiphilum kamchatkense	operon4	007475525v1_01963		007475525v1_01964	GCA_007475525.1	AC	PMO
Verrucomicrobia	Methylacidiphilum sp. IT5	operon1	017310525v1_00366	017310525v1_00365	017310525v1_00364	GCA_017310525.1	CBA	PMO
Verrucomicrobia	Methylacidiphilum sp. IT5	operon2	017310525v1_00369	017310525v1_00368	017310525v1_00367	GCA_017310525.1	CBA	PMO
Verrucomicrobia	Methylacidiphilum sp. IT5	operon3	017310525v1_00436	017310525v1_00435	017310525v1_00437	GCA_017310525.1	BAC	archaeal AMO
Thaumarchaeota	Nitrosopumilaceae archaeon	operon1	011773785v1_00095	011773785v1_00092	011773785v1_00093	GCA_011773785.1	BCA	PMO
Thaumarchaeota	Candidatus Nitrosopumilus sediminis	operon1	000299395v1_01781	000299395v1_01784	000299395v1_01783	GCA_000299395.1	ACB	PMO
Thaumarchaeota	Thaumarchaeota archaeon	operon1	005877345v1_01027	005877345v1_01029		GCA_005877345.1	AB	PMO
Thaumarchaeota	Nitrosopumilus zosterae	operon1	003175215v1_01230	003175215v1_01233	003175215v1_01232	GCA_003175215.1	ACB	PMO
Thaumarchaeota	Candidatus Nitrosopumilus sp. MTA1	operon1	012928605v1_00761	012928605v1_00764	012928605v1_00763	GCA_012928605.1	ACB	archaeal AMO
Thaumarchaeota	Nitrosarchaeum sp.	operon1	009697445v1_00630	009697445v1_00627	009697445v1_00628	GCA_009697445.1	BCA	PMO
Thaumarchaeota	Candidatus Nitrosotenuis uzonensis	operon1	000723185v1_01386	000723185v1_01389	000723185v1_01388	GCA_000723185.1	ACB	PXM
Thaumarchaeota	Thaumarchaeota archaeon 13_1_40CM_3_38_6	operon1	001918475v1_00076	001918475v1_00079	001918475v1_00078	GCA_001918475.1	ACB	AMO
Thaumarchaeota	Cenarchaeum sp. SB0678_bin_8	operon1	009841735v1_01466		009841735v1_01464	GCA_009841735.1	CA	AMO
Thaumarchaeota	Candidatus Nitrosomarinus catalina	operon1	002156965v1_00259	002156965v1_00256	002156965v1_00257	GCA_002156965.1	BCA	PMO
Thaumarchaeota	Nitrosopumilales archaeon	operon1	016838725v1_00228	016838725v1_00225	016838725v1_00226	GCA_016838725.1	BCA	PMO
Thaumarchaeota	Candidatus Nitrosotenuis chungbukensis	operon1	000685395v1_00021	000685395v1_00024	000685395v1_00023	GCA_000685395.1	ACB	EMO
Thaumarchaeota	Thaumarchaeota archaeon	operon1	005877105v1_02453	005877105v1_02455		GCA_005877105.1	AB	PMO
Thaumarchaeota	Thaumarchaeota archaeon	operon1		005877315v1_00939	005877315v1_00940	GCA_005877315.1	BC	AMO
Thaumarchaeota	Nitrosopumilaceae archaeon	operon1	014193235v1_01189	014193235v1_01192	014193235v1_01191	GCA_014193235.1	ACB	EMO
Thaumarchaeota	Candidatus Nitrosocosmicus arcticus	operon1	007826885v1_01598	007826885v1_01602		GCA_007826885.1	AB	AMO
Thaumarchaeota	Nitrosopumilales archaeon	operon1	007280465v1_00145	007280465v1_00142	007280465v1_00143	GCA_007280465.1	BCA	archaeal AMO
Thaumarchaeota	Thaumarchaeota archaeon	operon1	005877115v1_01525	005877115v1_01528	005877115v1_01527	GCA_005877115.1	ACB	archaeal AMO
Thaumarchaeota	Thaumarchaeota archaeon	operon1	016201515v1_00064	016201515v1_00061	016201515v1_00062	GCA_016201515.1	BCA	EMO
Thaumarchaeota	Candidatus Nitrosocosmicus oleophilus	operon1	000802205v1_03280	000802205v1_03276		GCF_000802205.1	BA	PMO
Thaumarchaeota	Marine Group I thaumarchaeote SCGC AAA799-D11	operon1	000746765v1_01243	000746765v1_01246	000746765v1_01245	GCA_000746765.1	ACB	PMO
Thaumarchaeota	Nitrosopumilales archaeon CG_4_9_14_0_2_um_filter_34_16	operon1	002788515v1_00923	002788515v1_00920	002788515v1_00921	GCA_002788515.1	BCA	AMO
Thaumarchaeota	Marine Group I thaumarchaeote	operon1	013390775v1_00563	013390775v1_00565		GCA_013390775.1	AB	PMO
Thaumarchaeota	Thaumarchaeota archaeon	operon1	005877385v1_00237	005877385v1_00239		GCA_005877385.1	AB	PMO
Thaumarchaeota	Candidatus Nitrosotenuis cloacae	operon1	000955905v3_00426	000955905v3_00423	000955905v3_00424	GCA_000955905.3	BCA	PMO
Thaumarchaeota	Nitrosopumilus sp. SJ	operon1	000328945v1_01071	000328945v1_01074	000328945v1_01073	GCA_000328945.1	ACB	PXM
Thaumarchaeota	Thaumarchaeota archaeon	operon1	016223285v1_00999	016223285v1_01003	016223285v1_01001	GCA_016223285.1	ACB	AMO
Thaumarchaeota	Candidatus Nitrosarchaeum limnium BG20	operon1	000241145v2_00286	000241145v2_00283	000241145v2_00284	GCA_000241145.2	BCA	archaeal AMO
Thaumarchaeota	Nitrosopumilales archaeon	operon1	007280335v1_00137	007280335v1_00140	007280335v1_00139	GCA_007280335.1	ACB	AMO
Thaumarchaeota	Nitrosopumilaceae archaeon	operon1	011772925v1_00095	011772925v1_00092	011772925v1_00093	GCA_011772925.1	BCA	archaeal AMO
Thaumarchaeota	Nitrosopumilus sp. b1	operon1	014078545v1_00227	014078545v1_00224	014078545v1_00225	GCA_014078545.1	BCA	PMO
Thaumarchaeota	Thaumarchaeota archaeon CSP1-1	operon1	001443365v1_00476	001443365v1_00479	001443365v1_00478	GCA_001443365.1	ACB	AMO
Thaumarchaeota	Candidatus Nitrosocosmicus sp. SS	operon1	009861625v1_00795	009861625v1_00792		GCA_009861625.1	BA	PMO
Thaumarchaeota	Nitrosopumilus sp. b2	operon1	014078535v1_00154	014078535v1_00158	014078535v1_00156	GCA_014078535.1	ACB	PMO
Thaumarchaeota	Thaumarchaeota archaeon	operon1	002730325v1_00788	002730325v1_00785	002730325v1_00784	GCA_002730325.1	CBA	PMO
Thaumarchaeota	Nitrosopumilaceae archaeon	operon1	011777025v1_02732		011777025v1_02730	GCA_011777025.1	CA	EMO
Thaumarchaeota	Nitrosopumilus maritimus SCM1	operon1	000018465v1_01660	000018465v1_01663	000018465v1_01662	GCA_000018465.1	ACB	EMO
Thaumarchaeota	Nitrosopumilales archaeon	operon1	016838845v1_00497	016838845v1_00494	016838845v1_00495	GCA_016838845.1	BCA	PMO
Thaumarchaeota	Cenarchaeum sp. SB0662_bin_33	operon1	009840065v1_00369		009840065v1_00371	GCA_009840065.1	AC	BMO
Thaumarchaeota	Candidatus Nitrosarchaeum limnium BG20	operon1	000241145v1_00286	000241145v1_00283	000241145v1_00284	GCF_000241145.1	BCA	PMO
Thaumarchaeota	Thaumarchaeota archaeon	operon1	005877085v1_00583	005877085v1_00580	005877085v1_00581	GCA_005877085.1	BCA	PXM
Thaumarchaeota	Nitrosopumilus sp. AR	operon1	000328925v1_00328	000328925v1_00331		GCA_000328925.1	AB	PMO
Thaumarchaeota	Nitrosopumilus sp. AR	operon2	000328925v1_03443	000328925v1_03440	000328925v1_03441	GCA_000328925.1	BCA	PMO
Thaumarchaeota	Candidatus Nitrosotalea devanaterra	operon1	900065925v1_01770	900065925v1_01773	900065925v1_01772	GCA_900065925.1	ACB	PMO
Thaumarchaeota	Nitrososphaerales archaeon	operon1	011331095v1_01276	011331095v1_01273	011331095v1_01274	GCA_011331095.1	BCA	PMO
Thaumarchaeota	Candidatus Nitrosarchaeum limnium SFB1	operon1	000204585v1_01973	000204585v1_01976	000204585v1_01975	GCA_000204585.1	ACB	PMO
Thaumarchaeota	Thaumarchaeota archaeon SCGC AC-337_F14	operon1	003269155v1_00520	003269155v1_00521		GCA_003269155.1	AB	PMO
Thaumarchaeota	Nitrosarchaeum koreense MY1	operon1	000220175v2_01584	000220175v2_01587	000220175v2_01586	GCA_000220175.2	ACB	PMO
Thaumarchaeota	Nitrosarchaeum sp.	operon1	013521055v1_00546	013521055v1_00543	013521055v1_00544	GCA_013521055.1	BCA	archaeal AMO
Thaumarchaeota	Nitrosarchaeum sp.	operon1	018334095v1_01399	018334095v1_01396	018334095v1_01397	GCA_018334095.1	BCA	PMO
Thaumarchaeota	Nitrosarchaeum koreense MY1	operon1	000220175v1_01584	000220175v1_01587	000220175v1_01586	GCF_000220175.1	ACB	PXM
Thaumarchaeota	Marine Group I thaumarchaeote	operon1	013390755v1_00203	013390755v1_00202		GCA_013390755.1	BA	AMO
Thaumarchaeota	Nitrosopumilaceae archaeon	operon1		013867185v1_00789	013867185v1_00788	GCA_013867185.1	CB	EMO
Thaumarchaeota	Nitrosopumilus sp. K4	operon1	018128925v1_00161	018128925v1_00158	018128925v1_00159	GCA_018128925.1	BCA	PMO
Thaumarchaeota	Nitrososphaeraceae archaeon	operon1	013114725v1_00247	013114725v1_00249		GCA_013114725.1	AB	PMO
Thaumarchaeota	Nitrosopumilus sp.	operon1	013215285v1_01696	013215285v1_01693	013215285v1_01694	GCA_013215285.1	BCA	PMO
Thaumarchaeota	Nitrosopumilaceae archaeon	operon1	011771385v1_00095	011771385v1_00092	011771385v1_00093	GCA_011771385.1	BCA	PMO
Thaumarchaeota	Nitrosopumilaceae archaeon	operon1	011774755v1_01516		011774755v1_01514	GCA_011774755.1	CA	PMO
Thaumarchaeota	Nitrosopumilales archaeon	operon1	016276965v1_01378		016276965v1_01380	GCA_016276965.1	AC	AMO
Thaumarchaeota	Nitrososphaeria archaeon	operon1	011773125v1_00063	011773125v1_00060	011773125v1_00061	GCA_011773125.1	BCA	PMO
Thaumarchaeota	Nitrosopumilus sp.	operon1	013694585v1_01697	013694585v1_01693		GCA_013694585.1	BA	PMO
Thaumarchaeota	Thaumarchaeota archaeon 13_1_40CM_2_39_4	operon1	001919295v1_00762	001919295v1_00765	001919295v1_00764	GCA_001919295.1	ACB	AMO
Thaumarchaeota	Candidatus Nitrosocosmicus oleophilus	operon1	000802205v2_03280	000802205v2_03276		GCA_000802205.2	BA	PMO
Thaumarchaeota	Cenarchaeum sp. SB0667_bin_13	operon1	009836545v1_01371		009836545v1_01373	GCA_009836545.1	AC	PXM
Thaumarchaeota	Candidatus Nitrosomarinus sp.	operon1	003702465v1_00402	003702465v1_00399	003702465v1_00400	GCA_003702465.1	BCA	AMO
Thaumarchaeota	Nitrosopumilus sp. D6	operon1	003724325v1_00975	003724325v1_00978	003724325v1_00977	GCA_003724325.1	ACB	AMO
Thaumarchaeota	Thaumarchaeota archaeon	operon1	016178405v1_01143	016178405v1_01140	016178405v1_01141	GCA_016178405.1	BCA	PMO
Thaumarchaeota	Thaumarchaeota archaeon	operon1	018657705v1_00733	018657705v1_00736	018657705v1_00735	GCA_018657705.1	ACB	AMO
Thaumarchaeota	Nitrosopumilales archaeon CG_4_9_14_0_8_um_filter_34_10	operon1	002789395v1_00109	002789395v1_00112	002789395v1_00111	GCA_002789395.1	ACB	BMO
Thaumarchaeota	Candidatus Nitrosopelagicus brevis	operon1	003045125v1_01360	003045125v1_01357	003045125v1_01358	GCA_003045125.1	BCA	PXM
Thaumarchaeota	Nitrosarchaeum sp.	operon1	016181505v1_00896	016181505v1_00893	016181505v1_00894	GCA_016181505.1	BCA	PMO
Thaumarchaeota	Nitrosopumilus sp. BACL13 MAG-121220-bin23	operon1	001437625v1_01114		001437625v1_01112	GCA_001437625.1	CA	PMO
Thaumarchaeota	Nitrosarchaeum sp.	operon1	002737445v1_01327	002737445v1_01330	002737445v1_01329	GCA_002737445.1	ACB	PMO
Thaumarchaeota	Candidatus Nitrosopumilus sp. SW	operon1	006740685v1_01333	006740685v1_01330	006740685v1_01331	GCA_006740685.1	BCA	AMO
Thaumarchaeota	Nitrosopumilus sp. YT1	operon1	014066365v1_00345	014066365v1_00348	014066365v1_00347	GCA_014066365.1	ACB	archaeal AMO
Thaumarchaeota	Nitrosopumilaceae archaeon	operon1	010028325v1_00970	010028325v1_00967	010028325v1_00968	GCA_010028325.1	BCA	AMO
Thaumarchaeota	Candidatus Nitrosopumilus salaria BD31	operon1		000242875v2_01983	000242875v2_01984	GCF_000242875.2	BC	BMO
Thaumarchaeota	Nitrosopumilales archaeon CG_4_10_14_0_8_um_filter_34_8	operon1		002784675v1_01232	002784675v1_01233	GCA_002784675.1	BC	archaeal AMO
Thaumarchaeota	Candidatus Nitrosotalea sp. FS	operon1	011319475v1_00051	011319475v1_00048	011319475v1_00049	GCA_011319475.1	BCA	PMO
Thaumarchaeota	Thaumarchaeota archaeon	operon1	002713325v1_00873	002713325v1_00870	002713325v1_00871	GCA_002713325.1	BCA	BMO
Thaumarchaeota	Thaumarchaeota archaeon	operon1	010028435v1_01485	010028435v1_01488	010028435v1_01487	GCA_010028435.1	ACB	PMO
Thaumarchaeota	Nitrosarchaeum sp.	operon1	016106165v1_01178	016106165v1_01181	016106165v1_01180	GCA_016106165.1	ACB	PMO
Thaumarchaeota	Nitrosopumilus sp.	operon1	014075315v1_00503	014075315v1_00506	014075315v1_00505	GCA_014075315.1	ACB	PXM
Thaumarchaeota	Nitrosopumilus sp.	operon1	013139085v1_00317		013139085v1_00319	GCA_013139085.1	AC	AMO
Thaumarchaeota	Candidatus Nitrosopelagicus brevis	operon1	000812185v1_00303	000812185v1_00300	000812185v1_00301	GCA_000812185.1	BCA	AMO
Thaumarchaeota	Candidatus Nitrosopumilus koreensis AR1	operon1	000299365v1_01719	000299365v1_01722		GCA_000299365.1	AB	PMO
Thaumarchaeota	Thaumarchaeota archaeon	operon1	016200035v1_01108	016200035v1_01105	016200035v1_01106	GCA_016200035.1	BCA	PMO
Thaumarchaeota	Thaumarchaeota archaeon	operon1	002317795v1_01280	002317795v1_01277	002317795v1_01278	GCA_002317795.1	BCA	PMO
Thaumarchaeota	Nitrosopumilaceae archaeon	operon1	011775845v1_02741		011775845v1_02739	GCA_011775845.1	CA	AMO
Thaumarchaeota	Nitrosopumilus sp.	operon1	009694705v1_01275	009694705v1_01278	009694705v1_01277	GCA_009694705.1	ACB	AMO
Thaumarchaeota	Nitrosopumilus sp.	operon1	013043295v1_00767	013043295v1_00770	013043295v1_00769	GCA_013043295.1	ACB	AMO
Thaumarchaeota	Thaumarchaeota archaeon	operon1	003193945v1_00804	003193945v1_00806		GCA_003193945.1	AB	AMO
Thaumarchaeota	Candidatus Nitrosotenuis aquarius	operon1	002787055v1_01996	002787055v1_01993	002787055v1_01994	GCA_002787055.1	BCA	AMO
Thaumarchaeota	Thaumarchaeota archaeon	operon1	005877205v1_00767	005877205v1_00770	005877205v1_00769	GCA_005877205.1	ACB	EMO
Thaumarchaeota	Marine Group I thaumarchaeote	operon1	013390395v1_01394	013390395v1_01397	013390395v1_01396	GCA_013390395.1	ACB	archaeal AMO
Thaumarchaeota	Nitrosopumilales archaeon	operon1	009665125v1_01110	009665125v1_01113	009665125v1_01112	GCA_009665125.1	ACB	PMO
Thaumarchaeota	Nitrosopumilaceae archaeon	operon1	013867345v1_00292	013867345v1_00289	013867345v1_00290	GCA_013867345.1	BCA	PMO
Thaumarchaeota	Nitrosopumilales archaeon	operon1	016838795v1_00829		016838795v1_00831	GCA_016838795.1	AC	PMO
Thaumarchaeota	Nitrosopumilales archaeon	operon1	016838745v1_00449	016838745v1_00446	016838745v1_00447	GCA_016838745.1	BCA	PMO
Thaumarchaeota	Candidatus Nitrosocaldus cavascurensis	operon1	900248165v1_00493	900248165v1_00490	900248165v1_00491	GCA_900248165.1	BCA	archaeal AMO
Thaumarchaeota	Nitrosarchaeum sp. AC2	operon1	013407385v1_01875	013407385v1_01878	013407385v1_01877	GCA_013407385.1	ACB	PMO
Thaumarchaeota	Nitrosopumilaceae archaeon	operon1	011774125v1_02732		011774125v1_02730	GCA_011774125.1	CA	PMO
Thaumarchaeota	Nitrosopumilus sp.	operon1	012961065v1_00490	012961065v1_00487	012961065v1_00488	GCA_012961065.1	BCA	PMO
Thaumarchaeota	Marine Group I thaumarchaeote	operon1	013390485v1_00874	013390485v1_00877	013390485v1_00876	GCA_013390485.1	ACB	AMO
Thaumarchaeota	Nitrosopumilales archaeon	operon1		016838865v1_00467	016838865v1_00466	GCA_016838865.1	CB	AMO
Thaumarchaeota	Nitrosopumilales archaeon	operon2		016838865v1_01062	016838865v1_01061	GCA_016838865.1	CB	AMO
Thaumarchaeota	Marine Group I thaumarchaeote	operon1	013390385v1_00432	013390385v1_00431		GCA_013390385.1	BA	BMO
Thaumarchaeota	Thaumarchaeota archaeon 13_1_20CM_2_39_20	operon1	001920395v1_01211	001920395v1_01214	001920395v1_01213	GCA_001920395.1	ACB	PMO
Thaumarchaeota	Nitrosarchaeum sp.	operon1	016234975v1_00300		016234975v1_00303	GCA_016234975.1	AC	PMO
Thaumarchaeota	Nitrosarchaeum sp.	operon1	016186075v1_00095		016186075v1_00097	GCA_016186075.1	AC	PMO
Thaumarchaeota	Candidatus Nitrosocosmicus hydrocola	operon1	001870125v1_01346	001870125v1_01349		GCA_001870125.1	AB	archaeal AMO
Thaumarchaeota	Thaumarchaeota archaeon	operon1	002709285v1_00557	002709285v1_00556		GCA_002709285.1	BA	archaeal AMO
Thaumarchaeota	Cenarchaeum sp. SB0677_bin_16	operon1	009842575v1_01628		009842575v1_01630	GCA_009842575.1	AC	PMO
Thaumarchaeota	Candidatus Nitrosocosmicus franklandus	operon1	900696045v1_00629	900696045v1_00625		GCA_900696045.1	BA	archaeal AMO
Thaumarchaeota	Marine Group I thaumarchaeote	operon1	013390785v1_00519	013390785v1_00521		GCA_013390785.1	AB	AMO
Thaumarchaeota	Nitrosopumilaceae archaeon	operon1	010028485v1_00114	010028485v1_00111	010028485v1_00112	GCA_010028485.1	BCA	PMO
Thaumarchaeota	Thaumarchaeota archaeon	operon1	018647405v1_00317	018647405v1_00314	018647405v1_00315	GCA_018647405.1	BCA	BMO
Thaumarchaeota	Nitrosarchaeum sp.	operon1	009697485v1_00351	009697485v1_00348	009697485v1_00349	GCA_009697485.1	BCA	BMO
Thaumarchaeota	Thaumarchaeota archaeon	operon1	005877075v1_01208	005877075v1_01210		GCA_005877075.1	AB	AMO
Thaumarchaeota	Marine Group I thaumarchaeote	operon1	013390865v1_00287	013390865v1_00290	013390865v1_00289	GCA_013390865.1	ACB	AMO
Thaumarchaeota	Candidatus Nitrosotenuis cloacae	operon1	000955905v1_00426	000955905v1_00423	000955905v1_00424	GCF_000955905.1	BCA	AMO
Thaumarchaeota	Cenarchaeum sp. SB0663_bin_5	operon1	009839185v1_01012		009839185v1_01010	GCA_009839185.1	CA	AMO
Thaumarchaeota	Thaumarchaeota archaeon	operon1	018263495v1_00290	018263495v1_00289		GCA_018263495.1	BA	AMO
Thaumarchaeota	Nitrosopumilus sp. B06	operon1	003724255v1_00612	003724255v1_00615	003724255v1_00614	GCA_003724255.1	ACB	PMO
Thaumarchaeota	Nitrosopumilus sp.	operon1	013911135v1_00440	013911135v1_00443	013911135v1_00442	GCA_013911135.1	ACB	PMO
Thaumarchaeota	Nitrosopumilus sp.	operon1	018680225v1_00767	018680225v1_00770	018680225v1_00769	GCA_018680225.1	ACB	archaeal AMO
Thaumarchaeota	Cenarchaeum sp. SB0675_bin_21	operon1	009843815v1_00481		009843815v1_00483	GCA_009843815.1	AC	archaeal AMO
Thaumarchaeota	Marine Group I thaumarchaeote	operon1	013390375v1_00901	013390375v1_00902		GCA_013390375.1	AB	archaeal AMO
Thaumarchaeota	Nitrosopumilales archaeon	operon1		016838825v1_01126	016838825v1_01127	GCA_016838825.1	BC	AMO
Thaumarchaeota	Thaumarchaeota archaeon 13_1_40CM_38_12	operon1	001917505v1_00755	001917505v1_00758	001917505v1_00757	GCA_001917505.1	ACB	archaeal AMO
Thaumarchaeota	Thaumarchaeota archaeon	operon1	012928585v1_01399	012928585v1_01396	012928585v1_01397	GCA_012928585.1	BCA	EMO
Thaumarchaeota	Nitrosopumilus adriaticus	operon1	000956175v1_00397	000956175v1_00394	000956175v1_00395	GCA_000956175.1	BCA	PMO
Thaumarchaeota	Candidatus Nitrosotenuis sp.	operon1	004322445v1_00694		004322445v1_00692	GCA_004322445.1	CA	archaeal AMO
Thaumarchaeota	Nitrosopumilaceae archaeon	operon1	013867275v1_01050	013867275v1_01053	013867275v1_01052	GCA_013867275.1	ACB	AMO
Thaumarchaeota	Nitrosopumilus ureiphilus	operon1	013407185v1_02350	013407185v1_02353	013407185v1_02352	GCA_013407185.1	ACB	AMO
Thaumarchaeota	Thaumarchaeota archaeon	operon1	005877305v1_00495	005877305v1_00498	005877305v1_00497	GCA_005877305.1	ACB	BMO
Thaumarchaeota	Candidatus Nitrosotalea sp. TS	operon1	011319465v1_01630	011319465v1_01633	011319465v1_01632	GCA_011319465.1	ACB	AMO
Thaumarchaeota	Nitrososphaeria archaeon	operon1	010028465v1_01869	010028465v1_01866	010028465v1_01867	GCA_010028465.1	BCA	AMO
Thaumarchaeota	Thaumarchaeota archaeon	operon1	003972945v1_00641	003972945v1_00642		GCA_003972945.1	AB	PMO
Thaumarchaeota	Candidatus Nitrosotenuis sp.	operon1	016844685v1_00337	016844685v1_00334	016844685v1_00335	GCA_016844685.1	BCA	PMO
Thaumarchaeota	Nitrosopumilaceae archaeon	operon1	013330055v1_00159	013330055v1_00156	013330055v1_00157	GCA_013330055.1	BCA	PXM
Thaumarchaeota	Nitrosarchaeum sp.	operon1	016106185v1_00821	016106185v1_00818	016106185v1_00819	GCA_016106185.1	BCA	AMO
Thaumarchaeota	Thaumarchaeota archaeon	operon1	002737455v1_00579	002737455v1_00582	002737455v1_00581	GCA_002737455.1	ACB	AMO
Thaumarchaeota	Candidatus Nitrosopelagicus sp.	operon1	012965845v1_00519	012965845v1_00518		GCA_012965845.1	BA	AMO
Thaumarchaeota	Thaumarchaeota archaeon 13_1_40CM_4_38_7	operon1	001917995v1_00843	001917995v1_00846	001917995v1_00845	GCA_001917995.1	ACB	PXM
Thaumarchaeota	Candidatus Nitrosotenuis sp.	operon1	013330565v1_00381	013330565v1_00378	013330565v1_00379	GCA_013330565.1	BCA	PMO
Thaumarchaeota	Nitrosopumilus sp. H13	operon1	003724285v1_01069	003724285v1_01072	003724285v1_01071	GCA_003724285.1	ACB	archaeal AMO
Thaumarchaeota	Candidatus Nitrosocosmicus sp. SS	operon1	008389435v1_00671	008389435v1_00668		GCA_008389435.1	BA	PMO
Thaumarchaeota	Nitrososphaeria archaeon	operon1	010028495v1_00089	010028495v1_00086	010028495v1_00087	GCA_010028495.1	BCA	archaeal AMO
Thaumarchaeota	Thaumarchaeota archaeon	operon1	018655005v1_00765	018655005v1_00762	018655005v1_00763	GCA_018655005.1	BCA	PMO
Thaumarchaeota	Nitrosopumilus oxyclinae	operon1	013407165v1_01384	013407165v1_01387	013407165v1_01386	GCA_013407165.1	ACB	AMO
Thaumarchaeota	Thaumarchaeota archaeon	operon1	016201435v1_00041	016201435v1_00038	016201435v1_00039	GCA_016201435.1	BCA	AMO
Thaumarchaeota	Marine Group I thaumarchaeote	operon1	013390745v1_00668	013390745v1_00667		GCA_013390745.1	BA	PMO
Thaumarchaeota	Cenarchaeum sp. SB0666_bin_15	operon1	009837245v1_00303		009837245v1_00301	GCA_009837245.1	CA	PXM
Thaumarchaeota	Candidatus Nitrosotalea sinensis	operon1	900143675v1_01128	900143675v1_01125	900143675v1_01126	GCA_900143675.1	BCA	PMO
Thaumarchaeota	Candidatus Nitrosopelagicus sp.	operon1	015663895v1_00595	015663895v1_00594		GCA_015663895.1	BA	AMO
Thaumarchaeota	Candidatus Nitrosotalea bavarica	operon1	900167955v1_01510	900167955v1_01507	900167955v1_01508	GCA_900167955.1	BCA	archaeal AMO
Thaumarchaeota	Nitrosopumilus cobalaminigenes	operon1	013407145v1_01642	013407145v1_01645	013407145v1_01644	GCA_013407145.1	ACB	BMO
Thaumarchaeota	Candidatus Nitrosopumilus salaria BD31	operon1		000242875v3_01983	000242875v3_01984	GCA_000242875.3	BC	AMO
Thaumarchaeota	Thaumarchaeota archaeon	operon1	016215465v1_01370	016215465v1_01366	016215465v1_01368	GCA_016215465.1	BCA	archaeal AMO
Thaumarchaeota	Candidatus Nitrosocaldus islandicus	operon1	002906215v1_01395	002906215v1_01398	002906215v1_01397	GCA_002906215.1	ACB	archaeal AMO
Thaumarchaeota	Candidatus Nitrosotalea okcheonensis	operon1	900177045v1_01458	900177045v1_01461	900177045v1_01460	GCA_900177045.1	ACB	EMO
Thaumarchaeota	Nitrosopumilales archaeon	operon1	002317825v1_00027	002317825v1_00028		GCA_002317825.1	AB	AMO
Thaumarchaeota	Nitrosopumilales archaeon	operon2	002317825v1_00079	002317825v1_00078		GCA_002317825.1	BA	AMO
Thaumarchaeota	Nitrosopumilus sp. b3	operon1	014078525v1_02162	014078525v1_02165	014078525v1_02164	GCA_014078525.1	ACB	archaeal AMO
Thaumarchaeota	Candidatus Nitrosocosmicus sp.	operon1	013114705v1_02122	013114705v1_02125		GCA_013114705.1	AB	PMO
Thaumarchaeota	Nitrosopumilaceae archaeon	operon1	900620265v1_00971	900620265v1_00968	900620265v1_00969	GCA_900620265.1	BCA	AMO
Thaumarchaeota	Thaumarchaeota archaeon	operon1	005877175v1_00112		005877175v1_00114	GCA_005877175.1	AC	AMO
Thaumarchaeota	Nitrosopumilaceae archaeon	operon1	011523285v1_00066	011523285v1_00069	011523285v1_00068	GCA_011523285.1	ACB	AMO
Thaumarchaeota	Candidatus Nitrosopelagicus sp.	operon1	003702485v1_01001	003702485v1_01004	003702485v1_01003	GCA_003702485.1	ACB	AMO
Thaumarchaeota	Nitrosopumilus sp.	operon1	016125975v1_00544	016125975v1_00547	016125975v1_00546	GCA_016125975.1	ACB	AMO
Thaumarchaeota	Nitrosopumilus piranensis	operon1	000875775v1_02149	000875775v1_02153	000875775v1_02151	GCA_000875775.1	ACB	archaeal AMO
Thaumarchaeota	Thaumarchaeota archaeon	operon1	016872055v1_00911	016872055v1_00908	016872055v1_00909	GCA_016872055.1	BCA	EMO
Thaumarchaeota	Nitrosopumilaceae archaeon	operon1	013867285v1_00471	013867285v1_00468	013867285v1_00469	GCA_013867285.1	BCA	PMO
Thaumarchaeota	Marine Group I thaumarchaeote	operon1	013390475v1_00109	013390475v1_00112	013390475v1_00111	GCA_013390475.1	ACB	PMO
Thaumarchaeota	Thaumarchaeota archaeon	operon1		018650315v1_01017	018650315v1_01018	GCA_018650315.1	BC	archaeal AMO
Thaumarchaeota	Nitrososphaeraceae archaeon	operon1	009377575v1_02153	009377575v1_02155		GCA_009377575.1	AB	archaeal AMO
Thaumarchaeota	Nitrosopumilaceae archaeon	operon1	011776245v1_02123		011776245v1_02121	GCA_011776245.1	CA	PMO
Thaumarchaeota	Thaumarchaeota archaeon	operon1	010028425v1_00949	010028425v1_00946	010028425v1_00947	GCA_010028425.1	BCA	PMO
Thaumarchaeota	Cenarchaeum symbiosum A	operon1	000200715v1_00378	000200715v1_00371	000200715v1_00375	GCA_000200715.1	BCA	archaeal AMO
Thaumarchaeota	Candidatus Nitrosotenuis uzonensis	operon1	905220655v1_01157	905220655v1_01154	905220655v1_01155	GCA_905220655.1	BCA	AMO
Thaumarchaeota	Nitrosarchaeum sp.	operon1	003569705v1_00204	003569705v1_00207	003569705v1_00206	GCA_003569705.1	ACB	EMO
Thaumarchaeota	Cenarchaeum sp. SB0661_bin_35	operon1	009841175v1_00276		009841175v1_00278	GCA_009841175.1	AC	AMO
Thaumarchaeota	Candidatus Nitrosotenuis sp. DW1	operon1	013407275v1_01758	013407275v1_01761	013407275v1_01760	GCA_013407275.1	ACB	PMO
Proteobacteria	Methylosinus sp. C49	operon1	009936375v1_02101	009936375v1_02102	009936375v1_02100	GCA_009936375.1	CAB	EMO
Proteobacteria	Methylosinus sp. C49	operon2	009936375v1_02260	009936375v1_02261	009936375v1_02259	GCA_009936375.1	CAB	EMO
Proteobacteria	Methylosinus sp. C49	operon3	009936375v1_03500	009936375v1_03499	009936375v1_03501	GCA_009936375.1	BAC	AMO
Proteobacteria	Nitrosospira briensis	operon1	000619905v2_00861	000619905v2_00860	000619905v2_00862	GCA_000619905.2	BAC	archaeal AMO
Proteobacteria	Nitrosospira briensis	operon2	000619905v2_01659	000619905v2_01660	000619905v2_01658	GCA_000619905.2	CAB	PMO
Proteobacteria	Nitrosospira briensis	operon3	000619905v2_02206		000619905v2_02205	GCA_000619905.2	CAB	EMO
Proteobacteria	Gammaproteobacteria bacterium 54_18_T64	operon1	002162825v1_01783	002162825v1_01784	002162825v1_01782	GCA_002162825.1	CAB	AMO
Proteobacteria	Methylomonas sp. LL1	operon1	015711015v1_00128	015711015v1_00127	015711015v1_00126	GCA_015711015.1	CBA	PMO
Proteobacteria	Methylomonas sp. LL1	operon2	015711015v1_03380	015711015v1_03381	015711015v1_03379	GCA_015711015.1	CAB	AMO
Proteobacteria	Nitrosomonas nitrosa	operon1	905220645v1_02305	905220645v1_02306		GCA_905220645.1	AB	AMO
Proteobacteria	Betaproteobacteria bacterium	operon1	009925585v1_01346	009925585v1_01345	009925585v1_01347	GCA_009925585.1	BAC	AMO
Proteobacteria	Methylocystis sp.	operon1	016177005v1_01182	016177005v1_01181	016177005v1_01183	GCA_016177005.1	BAC	PMO
Proteobacteria	Methylocaldum sp. 0917	operon1	004363855v1_04695	004363855v1_04694		GCA_004363855.1	BA	PXM
Proteobacteria	Alphaproteobacteria bacterium	operon1	016869595v1_01702	016869595v1_01701	016869595v1_01703	GCA_016869595.1	BAC	PMO
Proteobacteria	Methylococcus capsulatus	operon1	000297615v1_00036	000297615v1_00035		GCA_000297615.1	BA	archaeal AMO
Proteobacteria	Nitrosomonas halophila	operon1	900107165v1_00063	900107165v1_00064	900107165v1_00062	GCA_900107165.1	CAB	EMO
Proteobacteria	Nitrosospira multiformis	operon1	003268895v1_01793	003268895v1_01794		GCA_003268895.1	AB	PMO
Proteobacteria	Methylotenera sp.	operon1	013816325v1_01813	013816325v1_01814		GCA_013816325.1	AB	AMO
Proteobacteria	Methylococcaceae bacterium	operon1	016715325v1_02306	016715325v1_02307	016715325v1_02308	GCA_016715325.1	ABC	AMO
Proteobacteria	Methylococcaceae bacterium	operon2	016715325v1_03426	016715325v1_03427	016715325v1_03425	GCA_016715325.1	CAB	AMO
Proteobacteria	Nitrosomonadaceae bacterium	operon1	018655245v1_00159	018655245v1_00160	018655245v1_00158	GCA_018655245.1	CAB	AMO
Proteobacteria	Methylomagnum ishizawai	operon1	900155475v1_00514	900155475v1_00513	900155475v1_00512	GCA_900155475.1	CBA	archaeal AMO
Proteobacteria	Methylomagnum ishizawai	operon2	900155475v1_03195	900155475v1_03194	900155475v1_03196	GCA_900155475.1	BAC	PMO
Proteobacteria	Methylomagnum ishizawai	operon3	900155475v1_04755	900155475v1_04754	900155475v1_04756	GCA_900155475.1	BAC	AMO
Proteobacteria	Nitrosospira sp. Nsp37	operon1	003053905v1_03068	003053905v1_03067	003053905v1_03066	GCA_003053905.1	CBA	EMO
Proteobacteria	Gammaproteobacteria bacterium	operon1	009692365v1_02611	009692365v1_02610	009692365v1_02612	GCA_009692365.1	BAC	archaeal AMO
Proteobacteria	Methylocystis sp. ATCC 49242	operon1	000188155v2_01432	000188155v2_01431	000188155v2_01433	GCF_000188155.2	BAC	AMO
Proteobacteria	Methylomonas methanica	operon1	001644045v1_03679	001644045v1_03680	001644045v1_03681	GCA_001644045.1	ABC	AMO
Proteobacteria	Methylomonas methanica	operon2	001644045v1_03906	001644045v1_03907	001644045v1_03905	GCA_001644045.1	CAB	AMO
Proteobacteria	Methyloprofundus sedimenti	operon1	002072955v1_03651	002072955v1_03650	002072955v1_03652	GCA_002072955.1	BAC	PMO
Proteobacteria	Methylobacter sp.	operon1	002928495v1_01515	002928495v1_01516	002928495v1_01514	GCA_002928495.1	CAB	AMO
Proteobacteria	Bradyrhizobium diazoefficiens	operon1	018129805v1_02293	018129805v1_02294	018129805v1_02292	GCA_018129805.1	CAB	BMO
Proteobacteria	Methylococcus geothermalis	operon1	012769535v1_00714	012769535v1_00715	012769535v1_00713	GCA_012769535.1	CAB	PMO
Proteobacteria	Methylococcus geothermalis	operon2	012769535v1_01955	012769535v1_01956	012769535v1_01954	GCA_012769535.1	CAB	PXM
Proteobacteria	Gammaproteobacteria bacterium	operon1	018697995v1_01090	018697995v1_01091	018697995v1_01089	GCA_018697995.1	CAB	PXM
Proteobacteria	Methylocystis sp. LW5	operon1	000685825v1_00982	000685825v1_00983	000685825v1_00981	GCA_000685825.1	CAB	PMO
Proteobacteria	Methylocystis sp. LW5	operon2	000685825v1_02051	000685825v1_02050	000685825v1_02052	GCA_000685825.1	BAC	PXM
Proteobacteria	Methylocystis sp. LW5	operon3	000685825v1_02999	000685825v1_02998	000685825v1_03000	GCA_000685825.1	BAC	BMO
Proteobacteria	Methylococcaceae bacterium WWC4	operon1	011882205v1_00770	011882205v1_00769	011882205v1_00771	GCA_011882205.1	BAC	AMO
Proteobacteria	Methylococcaceae bacterium WWC4	operon2	011882205v1_04340	011882205v1_04341	011882205v1_04342	GCA_011882205.1	ABC	AMO
Proteobacteria	Nitrosomonas sp.	operon1	024281735v1_01602	024281735v1_01601	024281735v1_01603	GCA_024281735.1	BAC	AMO
Proteobacteria	Nitrosospira multiformis	operon1	003268875v1_00677	003268875v1_00678		GCA_003268875.1	AB	archaeal AMO
Proteobacteria	Oceanococcus sp.	operon1	004213245v1_03325	004213245v1_03326	004213245v1_03324	GCA_004213245.1	CAB	AMO
Proteobacteria	methanotrophic bacterial endosymbiont of Bathymodiolus sp.	operon1	900094645v2_00922	900094645v2_00923	900094645v2_00921	GCA_900094645.2	CAB	PMO
Proteobacteria	Bradyrhizobium cajani	operon1	009759665v1_06027	009759665v1_06026	009759665v1_06028	GCA_009759665.1	BAC	PMO
Proteobacteria	Pseudomonadales bacterium	operon1	015659515v1_04012	015659515v1_04013	015659515v1_04011	GCA_015659515.1	CAB	PMO
Proteobacteria	Nitrosospira multiformis	operon1	003050865v1_00903	003050865v1_00902		GCA_003050865.1	BA	archaeal AMO
Proteobacteria	Bradyrhizobium sp. cir1	operon1	014198245v1_03305	014198245v1_03304	014198245v1_03306	GCA_014198245.1	BAC	AMO
Proteobacteria	Gammaproteobacteria bacterium	operon1	003646285v1_00122	003646285v1_00123	003646285v1_00121	GCA_003646285.1	CAB	AMO
Proteobacteria	Gammaproteobacteria bacterium	operon2	003646285v1_01770		003646285v1_01771	GCA_003646285.1	AC	AMO
Proteobacteria	Porticoccaceae bacterium	operon1	016764655v1_00548	016764655v1_00547	016764655v1_00549	GCA_016764655.1	BAC	archaeal AMO
Proteobacteria	Nitrosomonas europaea	operon1	001567435v1_00179	001567435v1_00178	001567435v1_00180	GCA_001567435.1	BAC	EMO
Proteobacteria	Gammaproteobacteria bacterium	operon1	010030305v1_00058	010030305v1_00057		GCA_010030305.1	BA	AMO
Proteobacteria	Methylobacter sp.	operon1	004299305v1_01463	004299305v1_01462	004299305v1_01464	GCA_004299305.1	BAC	EMO
Proteobacteria	Methylocystis sp. H15	operon1	015709465v1_01260	015709465v1_01261	015709465v1_01259	GCA_015709465.1	CAB	AMO
Proteobacteria	Methylocystis sp. H15	operon2	015709465v1_02286	015709465v1_02287	015709465v1_02288	GCA_015709465.1	ABC	AMO
Proteobacteria	Candidatus Nitrosacidococcus tergens	operon1	902810445v1_01250	902810445v1_01249	902810445v1_01251	GCA_902810445.1	BAC	PMO
Proteobacteria	Methylogaea oryzae	operon1	001312345v1_03991	001312345v1_03992		GCA_001312345.1	AB	PXM
Proteobacteria	Nitrosospira briensis	operon1	900115125v1_00017	900115125v1_00016		GCA_900115125.1	BA	AMO
Proteobacteria	Methylococcus sp. BF19-07	operon1	016106025v1_01838		016106025v1_01837	GCA_016106025.1	CA	EMO
Proteobacteria	Methylococcaceae bacterium	operon1	009925045v1_01813	009925045v1_01814	009925045v1_01812	GCA_009925045.1	CAB	AMO
Proteobacteria	Comamonadaceae bacterium	operon1	016000285v1_01925	016000285v1_01926	016000285v1_01924	GCA_016000285.1	CAB	AMO
Proteobacteria	Comamonadaceae bacterium	operon2	016000285v1_02088	016000285v1_02089	016000285v1_02087	GCA_016000285.1	CAB	AMO
Proteobacteria	Comamonadaceae bacterium	operon3	016000285v1_02725	016000285v1_02726	016000285v1_02724	GCA_016000285.1	CAB	AMO
Proteobacteria	Comamonadaceae bacterium	operon4	016000285v1_02739	016000285v1_02740	016000285v1_02738	GCA_016000285.1	CAB	PMO
Proteobacteria	Methylomonas sp. EFPC1	operon1	016925515v1_04160	016925515v1_04159	016925515v1_04161	GCA_016925515.1	BAC	PXM
Proteobacteria	Methylomonas sp. EFPC1	operon2	016925515v1_04382	016925515v1_04381	016925515v1_04380	GCA_016925515.1	CBA	PMO
Proteobacteria	Methylobacter sp.	operon1	002929035v1_00820	002929035v1_00819	002929035v1_00821	GCA_002929035.1	BAC	PXM
Proteobacteria	Methylococcales symbiont of Iophon sp. n. MRB-2018	operon1	003666345v1_00265	003666345v1_00264	003666345v1_00266	GCA_003666345.1	BAC	PXM
Proteobacteria	Methylocystis sp. SC2	operon1	000304315v1_00215	000304315v1_00216	000304315v1_00214	GCA_000304315.1	CAB	PMO
Proteobacteria	Methylocystis sp. SC2	operon2	000304315v1_02830	000304315v1_02831	000304315v1_02829	GCA_000304315.1	CAB	archaeal AMO
Proteobacteria	Methylocystis sp. SC2	operon3	000304315v1_03539	000304315v1_03540	000304315v1_03538	GCA_000304315.1	CAB	AMO
Proteobacteria	Methylohalobius crimeensis	operon1	000421465v1_00362	000421465v1_00363	000421465v1_00361	GCA_000421465.1	CAB	AMO
Proteobacteria	Methylohalobius crimeensis	operon2	000421465v1_02329	000421465v1_02328	000421465v1_02330	GCA_000421465.1	BAC	PMO
Proteobacteria	Methylobacter tundripaludum	operon1	002934385v1_00260	002934385v1_00259	002934385v1_00261	GCA_002934385.1	BAC	archaeal AMO
Proteobacteria	Methylobacter tundripaludum	operon2	002934385v1_01300	002934385v1_01299	002934385v1_01298	GCA_002934385.1	CBA	PMO
Proteobacteria	Cycloclasticus sp.	operon1	016764415v1_00324	016764415v1_00323		GCA_016764415.1	BA	PMO
Proteobacteria	Methylocystis silviterrae	operon1	013350005v1_02865	013350005v1_02864		GCA_013350005.1	BA	PXM
Proteobacteria	Methylocystis silviterrae	operon2	013350005v1_03753	013350005v1_03752	013350005v1_03754	GCA_013350005.1	BAC	PMO
Proteobacteria	Moraxellaceae bacterium	operon1	002401525v1_00945	002401525v1_00946	002401525v1_00944	GCA_002401525.1	CAB	AMO
Proteobacteria	Moraxellaceae bacterium	operon2	002401525v1_01087	002401525v1_01086	002401525v1_01088	GCA_002401525.1	BAC	PMO
Proteobacteria	Moraxellaceae bacterium	operon3	002401525v1_01485	002401525v1_01484	002401525v1_01486	GCA_002401525.1	BAC	PMO
Proteobacteria	Nitrosomonas sp.	operon1	021774035v1_01129	021774035v1_01128		GCA_021774035.1	BA	PMO
Proteobacteria	Methylosinus sp. KRF6	operon1	018887255v1_02045	018887255v1_02044	018887255v1_02046	GCA_018887255.1	BAC	PMO
Proteobacteria	Methylosinus sp. KRF6	operon2	018887255v1_04441	018887255v1_04442	018887255v1_04440	GCA_018887255.1	CAB	AMO
Proteobacteria	Nitrosococcus oceani	operon1	007990675v1_00363	007990675v1_00364	007990675v1_00362	GCA_007990675.1	CAB	AMO
Proteobacteria	Methylococcaceae bacterium CS4	operon1	008030135v1_02083	008030135v1_02084	008030135v1_02082	GCA_008030135.1	CAB	AMO
Proteobacteria	Nitrosomonadales bacterium	operon1	004525885v1_01675	004525885v1_01674		GCA_004525885.1	BA	PMO
Proteobacteria	Methylocucumis oryzae	operon1	000963695v1_02570	000963695v1_02572		GCA_000963695.1	AB	EMO
Proteobacteria	Methylocystis bryophila	operon1	002117405v1_00112	002117405v1_00111	002117405v1_00110	GCA_002117405.1	CBA	AMO
Proteobacteria	Methylocystis bryophila	operon2	002117405v1_02673	002117405v1_02674	002117405v1_02672	GCA_002117405.1	CAB	PMO
Proteobacteria	Methylocystis bryophila	operon3	002117405v1_02940	002117405v1_02941	002117405v1_02939	GCA_002117405.1	CAB	EMO
Proteobacteria	Methylocystis bryophila	operon4	002117405v1_03712	002117405v1_03713	002117405v1_03711	GCA_002117405.1	CAB	PMO
Proteobacteria	Nitrosomonas sp.	operon1	008015595v1_00538	008015595v1_00537	008015595v1_00539	GCA_008015595.1	BAC	AMO
Proteobacteria	Nitrosomonas sp. Nm166	operon1	900112825v1_01883	900112825v1_01884		GCA_900112825.1	AB	PMO
Proteobacteria	Methylocystis sp. SB2	operon1	000499825v2_01988	000499825v2_01987	000499825v2_01989	GCA_000499825.2	BAC	PXM
Proteobacteria	Methylocystis sp. SB2	operon2	000499825v2_02983	000499825v2_02982		GCA_000499825.2	BA	AMO
Proteobacteria	Methylocystis sp. SB2	operon3	000499825v2_03157	000499825v2_03156	000499825v2_03155	GCA_000499825.2	CBA	AMO
Proteobacteria	Nitrosomonas sp.	operon1	024281995v1_01436	024281995v1_01437	024281995v1_01435	GCA_024281995.1	CAB	PMO
Proteobacteria	Nitrosomonas sp.	operon2	024281995v1_02673	024281995v1_02672	024281995v1_02675	GCA_024281995.1	BAC	archaeal AMO
Proteobacteria	Methylocaldum sp. BRCS4	operon1	009749305v1_04592	009749305v1_04593	009749305v1_04591	GCA_009749305.1	CAB	PMO
Proteobacteria	Methylococcus sp. EFPC2	operon1	016925495v1_00711	016925495v1_00712	016925495v1_00710	GCA_016925495.1	CAB	AMO
Proteobacteria	Methylococcus sp. EFPC2	operon2	016925495v1_03270	016925495v1_03271	016925495v1_03269	GCA_016925495.1	CAB	AMO
Proteobacteria	Nitrosomonas cryotolerans	operon1	900143275v1_00928	900143275v1_00929	900143275v1_00927	GCA_900143275.1	CAB	AMO
Proteobacteria	Nitrosomonas cryotolerans	operon2	900143275v1_01484	900143275v1_01485	900143275v1_01483	GCA_900143275.1	CAB	AMO
Proteobacteria	Nitrosomonas cryotolerans	operon3	900143275v1_02379	900143275v1_02378	900143275v1_02380	GCA_900143275.1	BAC	PMO
Proteobacteria	Nitrosomonas sp.	operon1	024281935v1_01460		024281935v1_01459	GCA_024281935.1	CA	AMO
Proteobacteria	Nitrosomonas sp.	operon2	024281935v1_01665	024281935v1_01666	024281935v1_01664	GCA_024281935.1	CAB	PMO
Proteobacteria	Bradyrhizobium diazoefficiens	operon1	018129645v1_04175	018129645v1_04174	018129645v1_04176	GCA_018129645.1	BAC	PMO
Proteobacteria	Methylococcus capsulatus	operon1	000008325v1_01800	000008325v1_01799	000008325v1_01801	GCA_000008325.1	BAC	PMO
Proteobacteria	Methylococcus capsulatus	operon2	000008325v1_02839	000008325v1_02838	000008325v1_02840	GCA_000008325.1	BAC	AMO
Proteobacteria	Methylosinus trichosporium	operon1	000178815v2_00701	000178815v2_00700	000178815v2_00702	GCA_000178815.2	BAC	AMO
Proteobacteria	Methylosinus trichosporium	operon2	000178815v2_03111	000178815v2_03112	000178815v2_03110	GCA_000178815.2	CAB	AMO
Proteobacteria	Nitrosococcus oceani	operon1	000740745v1_02607	000740745v1_02606	000740745v1_02608	GCA_000740745.1	BAC	PMO
Proteobacteria	Deltaproteobacteria bacterium	operon1	016874775v1_04637	016874775v1_04635	016874775v1_04638	GCA_016874775.1	BAC	archaeal AMO
Proteobacteria	Methylosinus sp. LW4	operon1	000379125v1_00984	000379125v1_00985	000379125v1_00983	GCA_000379125.1	CAB	PMO
Proteobacteria	Methylosinus sp. LW4	operon2	000379125v1_01816	000379125v1_01815	000379125v1_01817	GCA_000379125.1	BAC	PMO
Proteobacteria	Methylosinus sp. LW4	operon3	000379125v1_02429	000379125v1_02428	000379125v1_02430	GCA_000379125.1	BAC	PMO
Proteobacteria	Porticoccaceae bacterium	operon1	003497255v1_01970	003497255v1_01969	003497255v1_01971	GCA_003497255.1	BAC	PXM
Proteobacteria	Nitrosomonas sp. PY1	operon1	022836435v1_00465	022836435v1_00466	022836435v1_00464	GCA_022836435.1	CAB	PMO
Proteobacteria	Nitrosomonas sp. PY1	operon2	022836435v1_00686	022836435v1_00687	022836435v1_00685	GCA_022836435.1	CAB	EMO
Proteobacteria	Nitrosomonas sp. PY1	operon3	022836435v1_02434	022836435v1_02433	022836435v1_02435	GCA_022836435.1	BAC	archaeal AMO
Proteobacteria	Methylovulum psychrotolerans	operon1	002209385v1_03509	002209385v1_03510	002209385v1_03508	GCA_002209385.1	CAB	EMO
Proteobacteria	Cycloclasticus sp. symbiont of Poecilosclerida sp. N	operon1	002101205v1_01739	002101205v1_01740		GCA_002101205.1	AB	PMO
Proteobacteria	Nitrosomonas sp. Nm84	operon1	003201565v1_03137	003201565v1_03136	003201565v1_03138	GCA_003201565.1	BAC	AMO
Proteobacteria	Betaproteobacteria bacterium	operon1	010031255v1_00462	010031255v1_00463	010031255v1_00461	GCA_010031255.1	CAB	archaeal AMO
Proteobacteria	Methylocapsa acidiphila	operon1	000427445v1_03715	000427445v1_03716	000427445v1_03714	GCA_000427445.1	CAB	PMO
Proteobacteria	Nitrosomonas nitrosa	operon1	900114795v1_02619	900114795v1_02618	900114795v1_02620	GCA_900114795.1	BAC	PXM
Proteobacteria	Nitrosomonas sp.	operon1	020890945v1_01552	020890945v1_01553		GCA_020890945.1	AB	PXM
Proteobacteria	Nitrosomonas sp. JL21	operon1	009833095v1_01063	009833095v1_01064		GCA_009833095.1	AB	PMO
Proteobacteria	Candidatus Methylobacter favarea	operon1	902806695v1_02542	902806695v1_02541	902806695v1_02543	GCA_902806695.1	BAC	PMO
Proteobacteria	Methylobacter sp. BBA5.1	operon1	000746145v1_00503	000746145v1_00502	000746145v1_00504	GCA_000746145.1	BAC	PXM
Proteobacteria	Methylobacter sp. BBA5.1	operon2	000746145v1_04014	000746145v1_04015	000746145v1_04016	GCA_000746145.1	ABC	PMO
Proteobacteria	Methylomonas koyamae	operon1	001644025v1_01002	001644025v1_01003	001644025v1_01004	GCA_001644025.1	ABC	PMO
Proteobacteria	Methylomonas koyamae	operon2	001644025v1_02633	001644025v1_02634	001644025v1_02632	GCA_001644025.1	CAB	archaeal AMO
Proteobacteria	Gammaproteobacteria bacterium	operon1	014859375v1_02348	014859375v1_02347	014859375v1_02349	GCA_014859375.1	BAC	AMO
Proteobacteria	Methylocystis sp.	operon1	016219665v1_00429	016219665v1_00428	016219665v1_00430	GCA_016219665.1	BAC	AMO
Proteobacteria	Candidatus Nitrosoglobus terrae	operon1	002356115v1_01586	002356115v1_01585	002356115v1_01587	GCA_002356115.1	BAC	AMO
Proteobacteria	Methylocystis hirsuta	operon1	003722355v1_01008	003722355v1_01009	003722355v1_01007	GCA_003722355.1	CAB	BMO
Proteobacteria	Methylocystis hirsuta	operon2	003722355v1_01450	003722355v1_01449	003722355v1_01448	GCA_003722355.1	CBA	EMO
Proteobacteria	Methylocystis hirsuta	operon3	003722355v1_02753	003722355v1_02752	003722355v1_02754	GCA_003722355.1	BAC	PMO
Proteobacteria	Nitrosomonas ureae	operon1	003051045v1_03101	003051045v1_03100		GCA_003051045.1	BA	PXM
Proteobacteria	Deltaproteobacteria bacterium	operon1	016197285v1_01465	016197285v1_01467	016197285v1_01464	GCA_016197285.1	CAB	PMO
Proteobacteria	Bradyrhizobium uaiense	operon1	010811875v1_05288	010811875v1_05287	010811875v1_05289	GCA_010811875.1	BAC	PXM
Proteobacteria	Nitrosomonas sp.	operon1	019635155v1_00924	019635155v1_00925	019635155v1_00923	GCA_019635155.1	CAB	PMO
Proteobacteria	Nitrosomonas sp.	operon2	019635155v1_01872	019635155v1_01873	019635155v1_01871	GCA_019635155.1	CAB	PMO
Proteobacteria	Methylococcales symbiont of Iophon sp. n. MRB-2018	operon1	003666325v1_01865	003666325v1_01864	003666325v1_01866	GCA_003666325.1	BAC	PXM
Proteobacteria	Nitrosospira sp. Nl5	operon1	900102495v1_00995	900102495v1_00994		GCA_900102495.1	BA	AMO
Proteobacteria	Nitrosospira multiformis	operon1	900103165v1_00575	900103165v1_00576	900103165v1_00574	GCA_900103165.1	CAB	archaeal AMO
Proteobacteria	Nitrosospira multiformis	operon2	900103165v1_02883	900103165v1_02882	900103165v1_02884	GCA_900103165.1	BAC	archaeal AMO
Proteobacteria	Nitrosospira multiformis	operon3	900103165v1_03271	900103165v1_03270	900103165v1_03272	GCA_900103165.1	BAC	AMO
Proteobacteria	Nitrosomonas eutropha	operon1	900100815v1_00019	900100815v1_00018	900100815v1_00020	GCA_900100815.1	BAC	archaeal AMO
Proteobacteria	Sphingobium sp. SCG-1	operon1	002953135v1_04201	002953135v1_04202	002953135v1_04200	GCA_002953135.1	CAB	PMO
Proteobacteria	Methylococcus capsulatus	operon1	019285555v1_00498	019285555v1_00497	019285555v1_00499	GCA_019285555.1	BAC	AMO
Proteobacteria	Methylococcus capsulatus	operon2	019285555v1_01412	019285555v1_01411	019285555v1_01413	GCA_019285555.1	BAC	AMO
Proteobacteria	Methylococcaceae bacterium	operon1	012959425v1_00870		012959425v1_00871	GCA_012959425.1	AC	PMO
Proteobacteria	Methylococcaceae bacterium	operon2	012959425v1_01473	012959425v1_01474		GCA_012959425.1	AB	PMO
Proteobacteria	Nitrosomonas aestuarii	operon1	003046585v1_01313	003046585v1_01312		GCA_003046585.1	BA	archaeal AMO
Proteobacteria	Cycloclasticus sp.	operon1	018067295v1_01118	018067295v1_01119	018067295v1_01117	GCA_018067295.1	CAB	AMO
Proteobacteria	Nitrosomonas sp. Nm132	operon1	900100485v1_02378	900100485v1_02377	900100485v1_02379	GCA_900100485.1	BAC	archaeal AMO
Proteobacteria	Cycloclasticus sp. 44_32_T64	operon1	002162705v1_00209	002162705v1_00208	002162705v1_00210	GCA_002162705.1	BAC	AMO
Proteobacteria	Cycloclasticus sp. 44_32_T64	operon2	002162705v1_00591	002162705v1_00592	002162705v1_00590	GCA_002162705.1	CAB	PMO
Proteobacteria	Cycloclasticus sp. 44_32_T64	operon3	002162705v1_00663	002162705v1_00662	002162705v1_00664	GCA_002162705.1	BAC	archaeal AMO
Proteobacteria	Piscirickettsiaceae bacterium	operon1	002401815v1_01781	002401815v1_01780	002401815v1_01782	GCA_002401815.1	BAC	archaeal AMO
Proteobacteria	Piscirickettsiaceae bacterium	operon2	002401815v1_02361	002401815v1_02362	002401815v1_02360	GCA_002401815.1	CAB	archaeal AMO
Proteobacteria	Nitrosomonas sp.	operon1		024282195v1_02092	024282195v1_02088	GCA_024282195.1	CB	archaeal AMO
Proteobacteria	Methylocaldum sp. SAD2	operon1	002127725v1_04710	002127725v1_04709	002127725v1_04711	GCA_002127725.1	BAC	AMO
Proteobacteria	Nitrosomonas sp.	operon1	016721865v1_02912	016721865v1_02914	016721865v1_02911	GCA_016721865.1	CAB	AMO
Proteobacteria	Nitrosomonas sp.	operon2	016721865v1_03807	016721865v1_03806	016721865v1_03808	GCA_016721865.1	BAC	AMO
Proteobacteria	Nitrosomonas sp.	operon3	016721865v1_04020	016721865v1_04021	016721865v1_04019	GCA_016721865.1	CAB	archaeal AMO
Proteobacteria	Methylococcaceae bacterium HT3	operon1	008030245v1_00722	008030245v1_00721	008030245v1_00723	GCA_008030245.1	BAC	archaeal AMO
Proteobacteria	Methylobacter luteus	operon1	000427625v1_00992	000427625v1_00993	000427625v1_00994	GCA_000427625.1	ABC	AMO
Proteobacteria	Methylobacter luteus	operon2	000427625v1_02803	000427625v1_02804	000427625v1_02802	GCA_000427625.1	CAB	AMO
Proteobacteria	Cycloclasticus sp. symbiont of Bathymodiolus heckerae	operon1	002101235v1_00322	002101235v1_00321	002101235v1_00323	GCA_002101235.1	BAC	archaeal AMO
Proteobacteria	Cycloclasticus sp. symbiont of Bathymodiolus heckerae	operon2	002101235v1_00900	002101235v1_00899	002101235v1_00901	GCA_002101235.1	BAC	PMO
Proteobacteria	Nitrosomonas sp. H1_AOB3	operon1	015709435v1_00197	015709435v1_00198	015709435v1_00196	GCA_015709435.1	CAB	PMO
Proteobacteria	Nitrosomonas sp. H1_AOB3	operon2	015709435v1_02531	015709435v1_02533		GCA_015709435.1	AB	archaeal AMO
Proteobacteria	Nitrosospira sp. Nsp13	operon1	900101945v1_02709	900101945v1_02710		GCA_900101945.1	AB	archaeal AMO
Proteobacteria	Methyloglobulus sp.	operon1	009695535v1_00905	009695535v1_00904	009695535v1_00906	GCA_009695535.1	BAC	AMO
Proteobacteria	Nitrosospira sp.	operon1	017306195v1_01091	017306195v1_01092	017306195v1_01090	GCA_017306195.1	CAB	AMO
Proteobacteria	Bradyrhizobium niftali	operon1	004571025v1_06606	004571025v1_06605	004571025v1_06607	GCA_004571025.1	BAC	AMO
Proteobacteria	Nitrosomonas ureae	operon1	900206265v1_00175	900206265v1_00176	900206265v1_00174	GCA_900206265.1	CAB	PMO
Proteobacteria	Nitrosomonas ureae	operon2	900206265v1_01396	900206265v1_01395	900206265v1_01397	GCA_900206265.1	BAC	EMO
Proteobacteria	Nitrosomonas ureae	operon3	900206265v1_02535	900206265v1_02536	900206265v1_02534	GCA_900206265.1	CAB	PMO
Proteobacteria	Porticoccaceae bacterium	operon1	003448675v1_01906	003448675v1_01907		GCA_003448675.1	AB	PMO
Proteobacteria	Methylobacter marinus	operon1	000383855v1_01145	000383855v1_01144	000383855v1_01146	GCA_000383855.1	BAC	PMO
Proteobacteria	Methylobacter marinus	operon2	000383855v1_02502	000383855v1_02503	000383855v1_02504	GCA_000383855.1	ABC	AMO
Proteobacteria	Methylomonas fluvii	operon1	903064685v1_00232	903064685v1_00231	903064685v1_00233	GCA_903064685.1	BAC	AMO
Proteobacteria	Methylomonas fluvii	operon2	903064685v1_00601	903064685v1_00602	903064685v1_00603	GCA_903064685.1	ABC	PXM
Proteobacteria	Nitrosomonas eutropha	operon1	000014765v1_02174	000014765v1_02173	000014765v1_02175	GCA_000014765.1	BAC	PMO
Proteobacteria	Nitrosomonas eutropha	operon2	000014765v1_02411	000014765v1_02410	000014765v1_02412	GCA_000014765.1	BAC	PMO
Proteobacteria	Nitrosomonas communis	operon1	900114745v1_00088	900114745v1_00087	900114745v1_00089	GCA_900114745.1	BAC	EMO
Proteobacteria	Methylocaldum szegediense	operon1	000427385v1_01584	000427385v1_01585	000427385v1_01583	GCA_000427385.1	CAB	PMO
Proteobacteria	Methylomonas sp.	operon1	002928855v1_00597	002928855v1_00598	002928855v1_00596	GCA_002928855.1	CAB	PMO
Proteobacteria	Methylosinus sporium	operon1	003113265v1_02045	003113265v1_02046	003113265v1_02044	GCA_003113265.1	CAB	AMO
Proteobacteria	Nitrosomonas sp.	operon1		016707165v1_00933	016707165v1_00929	GCA_016707165.1	CB	EMO
Proteobacteria	Nitrosomonas sp.	operon2	016707165v1_02629	016707165v1_02630	016707165v1_02628	GCA_016707165.1	CAB	PMO
Proteobacteria	Nitrosomonas sp.	operon3	016707165v1_03222	016707165v1_03221	016707165v1_03223	GCA_016707165.1	BAC	PMO
Proteobacteria	Betaproteobacteria bacterium	operon1	016868415v1_02915		016868415v1_02916	GCA_016868415.1	AC	AMO
Proteobacteria	Nitrosomonas sp.	operon1	021582655v1_01807	021582655v1_01806		GCA_021582655.1	BA	AMO
Proteobacteria	Vitreoscilla sp.	operon1	018780145v1_01340	018780145v1_01341	018780145v1_01339	GCA_018780145.1	CAB	archaeal AMO
Proteobacteria	Nitrosomonas sp. Nm134	operon1	004345375v1_02530	004345375v1_02529		GCA_004345375.1	BA	archaeal AMO
Proteobacteria	Nitrosospira multiformis	operon1	004365265v1_02351	004365265v1_02350		GCA_004365265.1	BA	PMO
Proteobacteria	Methylomonas sp. LWB	operon1	001856095v1_01154	001856095v1_01153	001856095v1_01155	GCA_001856095.1	BAC	PMO
Proteobacteria	Methylomonas sp. LWB	operon2	001856095v1_04368	001856095v1_04367	001856095v1_04366	GCA_001856095.1	CBA	PMO
Proteobacteria	Cycloclasticus sp.	operon1	018066825v1_00783	018066825v1_00784	018066825v1_00782	GCA_018066825.1	CAB	archaeal AMO
Proteobacteria	Nitrosomonas sp. AL212	operon1	000175095v2_00634	000175095v2_00635	000175095v2_00633	GCA_000175095.2	CAB	PMO
Proteobacteria	Nitrosomonas sp. AL212	operon2	000175095v2_01236	000175095v2_01237	000175095v2_01235	GCA_000175095.2	CAB	PXM
Proteobacteria	Nitrosomonas sp. AL212	operon3	000175095v2_02477	000175095v2_02476	000175095v2_02478	GCA_000175095.2	BAC	PMO
Proteobacteria	Nitrosomonas communis	operon1	900106545v1_03130	900106545v1_03129	900106545v1_03131	GCA_900106545.1	BAC	PMO
Proteobacteria	Methylomonas koyamae	operon1	006483455v1_00582	006483455v1_00583	006483455v1_00581	GCA_006483455.1	CAB	PMO
Proteobacteria	Methylomonas koyamae	operon2	006483455v1_02800	006483455v1_02801	006483455v1_02802	GCA_006483455.1	ABC	archaeal AMO
Proteobacteria	Methylococcaceae bacterium	operon1	013141375v1_02700	013141375v1_02699	013141375v1_02701	GCA_013141375.1	BAC	PXM
Proteobacteria	Methylomonas sp. ZR1	operon1	013141865v1_02588	013141865v1_02587	013141865v1_02586	GCA_013141865.1	CBA	PMO
Proteobacteria	Methylomonas sp. ZR1	operon2	013141865v1_03722	013141865v1_03721	013141865v1_03720	GCA_013141865.1	CBA	PXM
Proteobacteria	Methylomonas sp. ZR1	operon3	013141865v1_04159	013141865v1_04160	013141865v1_04158	GCA_013141865.1	CAB	AMO
Proteobacteria	Nitrosospira sp. 56-18	operon1	001899235v1_02801	001899235v1_02802		GCA_001899235.1	AB	archaeal AMO
Proteobacteria	Methylomarinum vadi	operon1	000733935v1_01987	000733935v1_01986	000733935v1_01988	GCA_000733935.1	BAC	PXM
Proteobacteria	Pseudomonadales bacterium	operon1	019090455v1_02644	019090455v1_02645	019090455v1_02643	GCA_019090455.1	CAB	PMO
Proteobacteria	Pseudomonadales bacterium	operon2	019090455v1_04333	019090455v1_04332	019090455v1_04334	GCA_019090455.1	BAC	AMO
Proteobacteria	Methylobacter tundripaludum	operon1	002934365v1_00426	002934365v1_00427	002934365v1_00428	GCA_002934365.1	ABC	BMO
Proteobacteria	Methylobacter tundripaludum	operon2	002934365v1_03657	002934365v1_03656	002934365v1_03658	GCA_002934365.1	BAC	PMO
Proteobacteria	Nitrosospira multiformis	operon1	900110185v1_03121	900110185v1_03122		GCA_900110185.1	AB	AMO
Proteobacteria	Gammaproteobacteria bacterium	operon1	018668785v1_00350	018668785v1_00349	018668785v1_00351	GCA_018668785.1	BAC	archaeal AMO
Proteobacteria	Oceanococcus atlanticus	operon1	002088235v1_01486	002088235v1_01485	002088235v1_01487	GCA_002088235.1	BAC	archaeal AMO
Proteobacteria	Bradyrhizobium sp. IAR9	operon1	013408065v1_02658	013408065v1_02659	013408065v1_02657	GCA_013408065.1	CAB	AMO
Proteobacteria	Nitrosomonas sp.	operon1	021604405v1_03384	021604405v1_03385	021604405v1_03383	GCA_021604405.1	CAB	PMO
Proteobacteria	Skermanella aerolata	operon1	000936425v1_06094	000936425v1_06095	000936425v1_06093	GCA_000936425.1	CAB	AMO
Proteobacteria	Cycloclasticus sp.	operon1	012959695v1_00326	012959695v1_00327	012959695v1_00325	GCA_012959695.1	CAB	archaeal AMO
Proteobacteria	Cycloclasticus sp.	operon2	012959695v1_00667	012959695v1_00668	012959695v1_00666	GCA_012959695.1	CAB	PMO
Proteobacteria	Methylomonas albis	operon1	014850955v1_00244	014850955v1_00245	014850955v1_00243	GCA_014850955.1	CAB	PMO
Proteobacteria	Methylomonas albis	operon2	014850955v1_04103	014850955v1_04104	014850955v1_04105	GCA_014850955.1	ABC	PMO
Proteobacteria	Nitrosomonas sp.	operon1	016705625v1_01572	016705625v1_01571	016705625v1_01573	GCA_016705625.1	BAC	archaeal AMO
Proteobacteria	Nitrosomonas sp.	operon2	016705625v1_02549	016705625v1_02548	016705625v1_02550	GCA_016705625.1	BAC	EMO
Proteobacteria	Burkholderiales bacterium	operon1	016213205v1_01922	016213205v1_01921	016213205v1_01923	GCA_016213205.1	BAC	PMO
Proteobacteria	Methylococcaceae bacterium HT1	operon1	008030115v1_02253	008030115v1_02252	008030115v1_02254	GCA_008030115.1	BAC	archaeal AMO
Proteobacteria	Nitrosomonas communis	operon1	008124795v1_03428	008124795v1_03427	008124795v1_03429	GCA_008124795.1	BAC	AMO
Proteobacteria	Nitrosomonas sp.	operon1		024281755v1_01428	024281755v1_01426	GCA_024281755.1	CB	EMO
Proteobacteria	Nitrosomonas sp.	operon2		024281755v1_01767	024281755v1_01762	GCA_024281755.1	CB	PXM
Proteobacteria	Nitrosomonas eutropha	operon1	900116685v1_00360	900116685v1_00359	900116685v1_00362	GCA_900116685.1	BAC	PMO
Proteobacteria	Methylicorpusculum oleiharenae	operon1	009828925v1_03318	009828925v1_03317	009828925v1_03319	GCA_009828925.1	BAC	PMO
Proteobacteria	Methylosinus sp. H3A	operon1	015709455v1_01081	015709455v1_01080	015709455v1_01082	GCA_015709455.1	BAC	PMO
Proteobacteria	Methylosinus sp. H3A	operon2	015709455v1_03447	015709455v1_03448	015709455v1_03446	GCA_015709455.1	CAB	PMO
Proteobacteria	Methylosinus sp. H3A	operon3	015709455v1_04171	015709455v1_04170	015709455v1_04172	GCA_015709455.1	BAC	PMO
Proteobacteria	Nitrosospira multiformis	operon1	900108135v1_01654	900108135v1_01655		GCA_900108135.1	AB	EMO
Proteobacteria	Gammaproteobacteria bacterium	operon1	011322685v1_01686	011322685v1_01687	011322685v1_01685	GCA_011322685.1	CAB	BMO
Proteobacteria	Methylosinus sp. sav-2	operon1	004366495v1_02952	004366495v1_02953	004366495v1_02951	GCA_004366495.1	CAB	AMO
Proteobacteria	Methylocystis rosea	operon1	003855495v1_00401	003855495v1_00402	003855495v1_00400	GCA_003855495.1	CAB	PXM
Proteobacteria	Methylocystis rosea	operon2	003855495v1_01744	003855495v1_01743	003855495v1_01745	GCA_003855495.1	BAC	PMO
Proteobacteria	Methylococcaceae bacterium	operon1	013141155v1_00211	013141155v1_00210	013141155v1_00209	GCA_013141155.1	CBA	PMO
Proteobacteria	Methylococcaceae bacterium	operon2	013141155v1_02856	013141155v1_02857	013141155v1_02855	GCA_013141155.1	CAB	PMO
Proteobacteria	Betaproteobacteria bacterium HGW-Betaproteobacteria-11	operon1	002842395v1_00189	002842395v1_00188	002842395v1_00190	GCA_002842395.1	BAC	PMO
Proteobacteria	Cycloclasticus sp.	operon1	002716545v1_00006	002716545v1_00005	002716545v1_00007	GCA_002716545.1	BAC	AMO
Proteobacteria	Methylococcales bacterium	operon1	015663695v1_00113	015663695v1_00114	015663695v1_00112	GCA_015663695.1	CAB	PMO
Proteobacteria	Methyloglobulus morosus	operon1	000496735v2_02057	000496735v2_02058	000496735v2_02056	GCA_000496735.2	CAB	PXM
Proteobacteria	Methyloglobulus morosus	operon2	000496735v2_02996	000496735v2_02997	000496735v2_02998	GCA_000496735.2	ABC	AMO
Proteobacteria	Methyloglobulus morosus	operon3	000496735v2_03527	000496735v2_03528	000496735v2_03529	GCA_000496735.2	ABC	PMO
Proteobacteria	Methylococcales bacterium	operon1	003584865v1_00569	003584865v1_00570	003584865v1_00568	GCA_003584865.1	CAB	archaeal AMO
Proteobacteria	Panacagrimonas perspica	operon1	004364935v1_01688	004364935v1_01689	004364935v1_01687	GCA_004364935.1	CAB	archaeal AMO
Proteobacteria	Methylomonas sp. LW13	operon1	016865255v1_00107	016865255v1_00108	016865255v1_00109	GCA_016865255.1	ABC	EMO
Proteobacteria	Methylomonas sp. LW13	operon2	016865255v1_04488	016865255v1_04487	016865255v1_04489	GCA_016865255.1	BAC	AMO
Proteobacteria	Methylocapsa aurea	operon1	000746085v1_03236	000746085v1_03237	000746085v1_03235	GCA_000746085.1	CAB	AMO
Proteobacteria	Gammaproteobacteria bacterium	operon1	015709635v1_00306	015709635v1_00307	015709635v1_00305	GCA_015709635.1	CAB	archaeal AMO
Proteobacteria	Gammaproteobacteria bacterium	operon2	015709635v1_01666	015709635v1_01665	015709635v1_01667	GCA_015709635.1	BAC	AMO
Proteobacteria	Gammaproteobacteria bacterium	operon3	015709635v1_02061	015709635v1_02060	015709635v1_02062	GCA_015709635.1	BAC	AMO
Proteobacteria	Rhodocyclales bacterium	operon1	016235025v1_00091	016235025v1_00092	016235025v1_00090	GCA_016235025.1	CAB	PMO
Proteobacteria	Methylomonas albis	operon1	903064715v1_00244	903064715v1_00245	903064715v1_00243	GCA_903064715.1	CAB	archaeal AMO
Proteobacteria	Methylomonas albis	operon2	903064715v1_04103	903064715v1_04104	903064715v1_04105	GCA_903064715.1	ABC	PMO
Proteobacteria	Methylomonas fluvii	operon1	014850975v1_00284	014850975v1_00283	014850975v1_00285	GCA_014850975.1	BAC	AMO
Proteobacteria	Methylomonas fluvii	operon2	014850975v1_00700	014850975v1_00701	014850975v1_00702	GCA_014850975.1	ABC	archaeal AMO
Proteobacteria	Methylocystis rosea	operon1	000372845v1_01478	000372845v1_01479	000372845v1_01477	GCA_000372845.1	CAB	archaeal AMO
Proteobacteria	Methylocystis rosea	operon2	000372845v1_02840	000372845v1_02839	000372845v1_02841	GCA_000372845.1	BAC	AMO
Proteobacteria	Methylocystis rosea	operon3	000372845v1_03692	000372845v1_03691	000372845v1_03690	GCA_000372845.1	CBA	PMO
Proteobacteria	uncultured Nitrosomonadaceae bacterium	operon1	905612245v1_00209	905612245v1_00208		GCA_905612245.1	BA	PMO
Proteobacteria	Methylococcaceae bacterium CS3	operon1	008030145v1_02005	008030145v1_02004	008030145v1_02006	GCA_008030145.1	BAC	PMO
Proteobacteria	Gammaproteobacteria bacterium	operon1	009922685v1_01198	009922685v1_01199		GCA_009922685.1	AB	archaeal AMO
Proteobacteria	Gammaproteobacteria bacterium	operon1	018667815v1_01353	018667815v1_01354	018667815v1_01352	GCA_018667815.1	CAB	PMO
Proteobacteria	Nitrosomonas mobilis	operon1	900103035v1_00144	900103035v1_00145	900103035v1_00142	GCA_900103035.1	CAB	PMO
Proteobacteria	Nitrosomonas mobilis	operon2	900103035v1_00890	900103035v1_00891	900103035v1_00888	GCA_900103035.1	CAB	PMO
Proteobacteria	Methylocystis rosea	operon1	009685175v1_00902	009685175v1_00901	009685175v1_00903	GCA_009685175.1	BAC	PMO
Proteobacteria	Methylocystis rosea	operon2	009685175v1_02766	009685175v1_02767	009685175v1_02765	GCA_009685175.1	CAB	PMO
Proteobacteria	Nitrosomonas sp.	operon1	016717525v1_02428	016717525v1_02429	016717525v1_02427	GCA_016717525.1	CAB	PMO
Proteobacteria	Nitrosomonas sp.	operon2	016717525v1_02577	016717525v1_02576	016717525v1_02578	GCA_016717525.1	BAC	PMO
Proteobacteria	Nitrosomonas sp.	operon3		016717525v1_02740	016717525v1_02738	GCA_016717525.1	CB	AMO
Proteobacteria	Solimonas aquatica	operon1	900111015v1_01120	900111015v1_01121	900111015v1_01119	GCA_900111015.1	CAB	PMO
Proteobacteria	Solimonas aquatica	operon2	900111015v1_02695	900111015v1_02696	900111015v1_02694	GCA_900111015.1	CAB	PXM
Proteobacteria	Methylomonas lenta	operon1	001644015v1_03668	001644015v1_03667	001644015v1_03669	GCA_001644015.1	BAC	archaeal AMO
Proteobacteria	Porticoccaceae bacterium	operon1	004322295v1_00461	004322295v1_00460		GCA_004322295.1	BA	AMO
Proteobacteria	Nitrosomonas europaea	operon1	900106625v1_00023	900106625v1_00024	900106625v1_00022	GCA_900106625.1	CAB	AMO
Proteobacteria	Nitrosomonas eutropha	operon1	900108975v1_00034	900108975v1_00035	900108975v1_00033	GCA_900108975.1	CAB	AMO
Proteobacteria	Proteobacteria bacterium ST_bin11	operon1	002083615v1_01174	002083615v1_01175	002083615v1_01176	GCA_002083615.1	ABC	EMO
Proteobacteria	Proteobacteria bacterium ST_bin11	operon2	002083615v1_03229	002083615v1_03228	002083615v1_03230	GCA_002083615.1	BAC	archaeal AMO
Proteobacteria	Methylobacter sp.	operon1	002928745v1_00540	002928745v1_00541	002928745v1_00539	GCA_002928745.1	CAB	AMO
Proteobacteria	Burkholderiales bacterium RIFCSPHIGHO2_12_FULL_67_38	operon1	001772135v1_01827	001772135v1_01826	001772135v1_01828	GCA_001772135.1	BAC	AMO
Proteobacteria	Methylosinus sporium	operon1	009811675v1_02629	009811675v1_02630	009811675v1_02628	GCA_009811675.1	CAB	AMO
Proteobacteria	Methylosinus sporium	operon2	009811675v1_04058	009811675v1_04057	009811675v1_04059	GCA_009811675.1	BAC	EMO
Proteobacteria	Nitrosomonadaceae bacterium	operon1	014237605v1_01148	014237605v1_01149	014237605v1_01147	GCA_014237605.1	CAB	AMO
Proteobacteria	Polycyclovorans sp.	operon1	002706265v1_01985	002706265v1_01984	002706265v1_01986	GCA_002706265.1	BAC	PMO
Proteobacteria	Polycyclovorans sp.	operon2	002706265v1_02017	002706265v1_02016	002706265v1_02018	GCA_002706265.1	BAC	EMO
Proteobacteria	methane-oxidizing endosymbiont of Gigantopelta aegis	operon1	016097405v1_00729	016097405v1_00728	016097405v1_00730	GCA_016097405.1	BAC	AMO
Proteobacteria	uncultured Nitrosospira sp.	operon1	900696515v1_01112	900696515v1_01111		GCA_900696515.1	BA	PMO
Proteobacteria	Methylococcaceae bacterium	operon1	012966345v1_01966	012966345v1_01965	012966345v1_01967	GCA_012966345.1	BAC	AMO
Proteobacteria	Methylococcales bacterium	operon1	018653275v1_00140	018653275v1_00141	018653275v1_00139	GCA_018653275.1	CAB	PMO
Proteobacteria	Methylococcales symbiont of Hymedesmia sp. n. MRB-2018	operon1	003666335v1_01609	003666335v1_01608	003666335v1_01610	GCA_003666335.1	BAC	EMO
Proteobacteria	Methylosinus sp. R-45379	operon1	001644125v1_00487	001644125v1_00488	001644125v1_00486	GCA_001644125.1	CAB	archaeal AMO
Proteobacteria	Methylosinus sp. R-45379	operon2	001644125v1_01341	001644125v1_01340	001644125v1_01339	GCA_001644125.1	CBA	PMO
Proteobacteria	Methylosinus sp. R-45379	operon3	001644125v1_02568	001644125v1_02569	001644125v1_02567	GCA_001644125.1	CAB	AMO
Proteobacteria	Gammaproteobacteria bacterium	operon1	018661125v1_01254	018661125v1_01255	018661125v1_01253	GCA_018661125.1	CAB	PMO
Proteobacteria	Gammaproteobacteria bacterium	operon1	018830325v1_01012	018830325v1_01013	018830325v1_01011	GCA_018830325.1	CAB	archaeal AMO
Proteobacteria	Methylomonas sp. MK1	operon1	000365425v1_00641	000365425v1_00640	000365425v1_00639	GCA_000365425.1	CBA	AMO
Proteobacteria	Methylomonas sp. MK1	operon2	000365425v1_02631	000365425v1_02630	000365425v1_02632	GCA_000365425.1	BAC	PMO
Proteobacteria	Methylomonas sp. MK1	operon3	000365425v1_02841	000365425v1_02840	000365425v1_02839	GCA_000365425.1	CBA	archaeal AMO
Proteobacteria	Nitrosospira sp. Nsp1	operon1	900100985v1_00566	900100985v1_00565		GCA_900100985.1	BA	archaeal AMO
Proteobacteria	Methylomonas sp. DH-1	operon1	001644685v1_03738	001644685v1_03739	001644685v1_03740	GCA_001644685.1	ABC	AMO
Proteobacteria	Methylomonas sp. DH-1	operon2	001644685v1_03980	001644685v1_03979	001644685v1_03981	GCA_001644685.1	BAC	PMO
Proteobacteria	Methylotuvimicrobium buryatense	operon1	005931095v1_03831	005931095v1_03830	005931095v1_03832	GCA_005931095.1	BAC	archaeal AMO
Proteobacteria	Nitrosovibrio sp. Nv12	operon1	003663975v1_01367	003663975v1_01366		GCA_003663975.1	BA	AMO
Proteobacteria	Hydrogenophaga sp.	operon1	018780385v1_03805	018780385v1_03806	018780385v1_03804	GCA_018780385.1	CAB	AMO
Proteobacteria	Methylocystis sp. B8	operon1	005771425v1_01888	005771425v1_01887		GCA_005771425.1	BA	AMO
Proteobacteria	Methylocystis sp. B8	operon2	005771425v1_03364	005771425v1_03365	005771425v1_03363	GCA_005771425.1	CAB	archaeal AMO
Proteobacteria	Betaproteobacteria bacterium	operon1	010027455v1_01948	010027455v1_01949	010027455v1_01947	GCA_010027455.1	CAB	AMO
Proteobacteria	Methylomonas methanica	operon1	000214665v1_00298	000214665v1_00299	000214665v1_00297	GCA_000214665.1	CAB	PXM
Proteobacteria	Bradyrhizobium sp. ERR14	operon1	014198235v1_06011	014198235v1_06010	014198235v1_06012	GCA_014198235.1	BAC	PMO
Proteobacteria	Methylocystis sp. H4A	operon1	015709545v1_00319	015709545v1_00318	015709545v1_00317	GCA_015709545.1	CBA	AMO
Proteobacteria	Methylocystis sp. H4A	operon2	015709545v1_02202	015709545v1_02203	015709545v1_02201	GCA_015709545.1	CAB	AMO
Proteobacteria	Methylocystis sp. H4A	operon3	015709545v1_03014	015709545v1_03013	015709545v1_03015	GCA_015709545.1	BAC	PXM
Proteobacteria	Methylocystis sp.	operon1	016178015v1_01221	016178015v1_01220	016178015v1_01222	GCA_016178015.1	BAC	PMO
Proteobacteria	Methylocystis sp.	operon2	016178015v1_02388	016178015v1_02387	016178015v1_02389	GCA_016178015.1	BAC	EMO
Proteobacteria	Bradyrhizobium sacchari	operon1	007828015v1_01209	007828015v1_01208	007828015v1_01210	GCA_007828015.1	BAC	PXM
Proteobacteria	Beijerinckiaceae bacterium	operon1	002890675v1_00347	002890675v1_00348	002890675v1_00349	GCA_002890675.1	ABC	PMO
Proteobacteria	Beijerinckiaceae bacterium	operon2	002890675v1_00908	002890675v1_00907	002890675v1_00909	GCA_002890675.1	BAC	archaeal AMO
Proteobacteria	Methylosinus sp. LW3	operon1	000527115v1_01591	000527115v1_01592	000527115v1_01590	GCA_000527115.1	CAB	AMO
Proteobacteria	Methylosinus sp. LW3	operon2	000527115v1_02286	000527115v1_02285	000527115v1_02287	GCA_000527115.1	BAC	PMO
Proteobacteria	Methylosinus sp. LW3	operon3	000527115v1_03149	000527115v1_03148	000527115v1_03150	GCA_000527115.1	BAC	PMO
Proteobacteria	Nitrosomonas eutropha	operon1	900106875v1_01892	900106875v1_01891	900106875v1_01893	GCA_900106875.1	BAC	AMO
Proteobacteria	Crenothrix polyspora	operon1	900163755v1_00413	900163755v1_00412	900163755v1_00414	GCA_900163755.1	BAC	PMO
Proteobacteria	Crenothrix polyspora	operon2	900163755v1_01819	900163755v1_01818	900163755v1_01817	GCA_900163755.1	CBA	archaeal AMO
Proteobacteria	Methylococcaceae bacterium HT4	operon1	008030225v1_01509	008030225v1_01510	008030225v1_01508	GCA_008030225.1	CAB	PXM
Proteobacteria	Bradyrhizobium sp. NAS96.2	operon1	001908235v1_08323	001908235v1_08324	001908235v1_08322	GCA_001908235.1	CAB	PMO
Proteobacteria	Nitrosovibrio sp. Nv6	operon1	900110495v1_01426	900110495v1_01425		GCA_900110495.1	BA	PXM
Proteobacteria	Nitrosomonas communis	operon1	001007935v1_00227	001007935v1_00226	001007935v1_00228	GCA_001007935.1	BAC	PMO
Proteobacteria	Nitrosomonas communis	operon2	001007935v1_01135	001007935v1_01134	001007935v1_01136	GCA_001007935.1	BAC	PXM
Proteobacteria	Gammaproteobacteria bacterium	operon1	019090565v1_00877	019090565v1_00876		GCA_019090565.1	BA	AMO
Proteobacteria	Methylothermaceae bacteria B42	operon1	001566965v1_00754	001566965v1_00755	001566965v1_00753	GCA_001566965.1	CAB	AMO
Proteobacteria	Nitrosospira multiformis	operon1	900111585v1_01524	900111585v1_01525		GCA_900111585.1	AB	AMO
Proteobacteria	Burkholderiales bacterium RIFCSPLOWO2_12_67_14	operon1	001770895v1_00677	001770895v1_00676	001770895v1_00678	GCA_001770895.1	BAC	PMO
Proteobacteria	Methylomonas sp.	operon1	002929135v1_00273	002929135v1_00272	002929135v1_00274	GCA_002929135.1	BAC	PMO
Proteobacteria	Chromatiales bacterium USCg_Taylor	operon1	002007425v1_02275	002007425v1_02276	002007425v1_02274	GCA_002007425.1	CAB	PMO
Proteobacteria	Cycloclasticus sp. symbiont of Poecilosclerida sp. M	operon1	002101225v1_02380	002101225v1_02381		GCA_002101225.1	AB	AMO
Proteobacteria	Methylosinus sp. PW1	operon1	000745215v1_01618	000745215v1_01619	000745215v1_01617	GCA_000745215.1	CAB	AMO
Proteobacteria	Methylosinus sp. PW1	operon2	000745215v1_02061	000745215v1_02060	000745215v1_02062	GCA_000745215.1	BAC	AMO
Proteobacteria	Methylosinus sp. PW1	operon3	000745215v1_03134	000745215v1_03133	000745215v1_03135	GCA_000745215.1	BAC	PMO
Proteobacteria	Alphaproteobacteria bacterium	operon1	016870015v1_00540		016870015v1_00541	GCA_016870015.1	AC	PMO
Proteobacteria	Nitrosomonas sp.	operon1	024282015v1_02108	024282015v1_02109	024282015v1_02106	GCA_024282015.1	CAB	PMO
Proteobacteria	Methylobacter tundripaludum	operon1	000685925v1_01628	000685925v1_01629	000685925v1_01627	GCA_000685925.1	CAB	archaeal AMO
Proteobacteria	Methylobacter tundripaludum	operon2	000685925v1_03479	000685925v1_03478	000685925v1_03477	GCA_000685925.1	CBA	AMO
Proteobacteria	Gammaproteobacteria bacterium	operon1	015709615v1_00392	015709615v1_00391	015709615v1_00393	GCA_015709615.1	BAC	archaeal AMO
Proteobacteria	Gammaproteobacteria bacterium	operon2	015709615v1_00938	015709615v1_00937	015709615v1_00939	GCA_015709615.1	BAC	PMO
Proteobacteria	Gammaproteobacteria bacterium	operon3	015709615v1_01371	015709615v1_01370	015709615v1_01372	GCA_015709615.1	BAC	PMO
Proteobacteria	Gammaproteobacteria bacterium	operon1	016218315v1_04541	016218315v1_04540	016218315v1_04542	GCA_016218315.1	BAC	BMO
Proteobacteria	Nitrosospira lacus	operon1	000355765v4_00535	000355765v4_00536	000355765v4_00534	GCA_000355765.4	CAB	archaeal AMO
Proteobacteria	Nitrosospira lacus	operon2	000355765v4_01278	000355765v4_01279	000355765v4_01277	GCA_000355765.4	CAB	PMO
Proteobacteria	Nitrosospira lacus	operon3	000355765v4_03047	000355765v4_03046	000355765v4_03048	GCA_000355765.4	BAC	PMO
Proteobacteria	Bradyrhizobium forestalis	operon1	002795245v1_01079	002795245v1_01080	002795245v1_01078	GCA_002795245.1	CAB	PMO
Proteobacteria	Cycloclasticus sp. 46_120_T64	operon1	002162695v1_01251	002162695v1_01250	002162695v1_01252	GCA_002162695.1	BAC	PMO
Proteobacteria	Cycloclasticus sp. 46_120_T64	operon2	002162695v1_01646	002162695v1_01645	002162695v1_01647	GCA_002162695.1	BAC	PMO
Proteobacteria	Nitrosomonas sp. Nm141	operon1	003046215v1_02540	003046215v1_02541		GCA_003046215.1	AB	PMO
Proteobacteria	Sinimarinibacterium sp. CAU 1509	operon1	005047655v1_00125	005047655v1_00126	005047655v1_00124	GCA_005047655.1	CAB	AMO
Proteobacteria	Methylocapsa palsarum	operon1	900114285v1_01224	900114285v1_01223	900114285v1_01225	GCA_900114285.1	BAC	archaeal AMO
Proteobacteria	Methylococcaceae bacterium	operon1	003450615v1_00715	003450615v1_00716		GCA_003450615.1	AB	PMO
Proteobacteria	Methylococcaceae bacterium	operon1	014191975v1_00250	014191975v1_00249	014191975v1_00251	GCA_014191975.1	BAC	PMO
Proteobacteria	Proteobacteria bacterium	operon1	004357665v1_01457	004357665v1_01458		GCA_004357665.1	AB	archaeal AMO
Proteobacteria	Nitrosococcus oceani	operon1	000155655v1_03324	000155655v1_03323		GCA_000155655.1	BA	archaeal AMO
Proteobacteria	Beijerinckiaceae bacterium	operon1	004564215v1_01976	004564215v1_01977	004564215v1_01975	GCA_004564215.1	CAB	AMO
Proteobacteria	Nitrosospira sp. Nsp2	operon1	003050965v1_02866	003050965v1_02865		GCA_003050965.1	BA	PMO
Proteobacteria	Nitrosomonas sp.	operon1	021463765v1_01116	021463765v1_01115	021463765v1_01117	GCA_021463765.1	BAC	PMO
Proteobacteria	Candidatus Methylobacter oryzae	operon1	003994235v2_01803	003994235v2_01802	003994235v2_01801	GCA_003994235.2	CBA	archaeal AMO
Proteobacteria	Candidatus Methylobacter oryzae	operon2	003994235v2_02238	003994235v2_02237	003994235v2_02239	GCA_003994235.2	BAC	archaeal AMO
Proteobacteria	Nitrosospira sp. Nsp5	operon1	003050825v1_00401	003050825v1_00402		GCA_003050825.1	AB	AMO
Proteobacteria	Methylomonas paludis	operon1	018734325v1_01110	018734325v1_01111	018734325v1_01112	GCA_018734325.1	ABC	AMO
Proteobacteria	Methylomonas paludis	operon2	018734325v1_03019	018734325v1_03018	018734325v1_03020	GCA_018734325.1	BAC	PMO
Proteobacteria	Proteobacteria bacterium	operon1	015222725v1_01203	015222725v1_01204	015222725v1_01202	GCA_015222725.1	CAB	PMO
Proteobacteria	Methylobacter whittenburyi	operon1	000745375v1_00526	000745375v1_00527	000745375v1_00528	GCA_000745375.1	ABC	AMO
Proteobacteria	Methylobacter whittenburyi	operon2	000745375v1_02798	000745375v1_02799	000745375v1_02797	GCA_000745375.1	CAB	AMO
Proteobacteria	Methylococcaceae bacterium HT2	operon1	008030255v1_00522	008030255v1_00521	008030255v1_00523	GCA_008030255.1	BAC	AMO
Proteobacteria	Methylomonas methanica	operon1	004343025v1_02838	004343025v1_02839	004343025v1_02840	GCA_004343025.1	ABC	archaeal AMO
Proteobacteria	Methylomonas methanica	operon2	004343025v1_03890	004343025v1_03891	004343025v1_03889	GCA_004343025.1	CAB	AMO
Proteobacteria	Methylococcaceae bacterium	operon1	013140705v1_00736	013140705v1_00735	013140705v1_00734	GCA_013140705.1	CBA	AMO
Proteobacteria	Methylococcaceae bacterium	operon2	013140705v1_02225	013140705v1_02226	013140705v1_02224	GCA_013140705.1	CAB	AMO
Proteobacteria	Methylococcaceae bacterium	operon3	013140705v1_02931	013140705v1_02930	013140705v1_02929	GCA_013140705.1	CBA	archaeal AMO
Proteobacteria	Nitrosospira sp. Nsp44	operon1	003633815v1_00042	003633815v1_00043	003633815v1_00041	GCA_003633815.1	CAB	archaeal AMO
Proteobacteria	Nitrosospira sp. Nsp44	operon2	003633815v1_00248	003633815v1_00249	003633815v1_00247	GCA_003633815.1	CAB	PMO
Proteobacteria	Nitrosospira sp. Nsp44	operon3	003633815v1_02565	003633815v1_02564	003633815v1_02566	GCA_003633815.1	BAC	PMO
Proteobacteria	Methylocystis sp. MJC1	operon1	018982845v1_00936	018982845v1_00937	018982845v1_00935	GCA_018982845.1	CAB	archaeal AMO
Proteobacteria	Methylocystis sp. MJC1	operon2	018982845v1_02118	018982845v1_02119	018982845v1_02117	GCA_018982845.1	CAB	PMO
Proteobacteria	Methylocystis sp. MJC1	operon3	018982845v1_03153	018982845v1_03154	018982845v1_03152	GCA_018982845.1	CAB	PMO
Proteobacteria	Nitrosomonas sp. Nm120	operon1	003664085v1_00443	003664085v1_00444	003664085v1_00442	GCA_003664085.1	CAB	AMO
Proteobacteria	Nitrosomonas sp. Nm120	operon2	003664085v1_01176	003664085v1_01175	003664085v1_01177	GCA_003664085.1	BAC	PMO
Proteobacteria	Nitrosomonas sp. Nm120	operon3	003664085v1_01523	003664085v1_01522	003664085v1_01524	GCA_003664085.1	BAC	AMO
Proteobacteria	Methylococcus capsulatus	operon1	019285575v1_01793	019285575v1_01792	019285575v1_01794	GCF_019285575.1	BAC	PMO
Proteobacteria	Methylococcus capsulatus	operon2	019285575v1_02737	019285575v1_02736	019285575v1_02738	GCF_019285575.1	BAC	archaeal AMO
Proteobacteria	Methylocapsa sp.	operon1	017353815v1_02090	017353815v1_02089	017353815v1_02091	GCA_017353815.1	BAC	PMO
Proteobacteria	Nitrosomonas sp.	operon1	024281765v1_00808	024281765v1_00809	024281765v1_00807	GCA_024281765.1	CAB	AMO
Proteobacteria	Cellvibrionales bacterium	operon1	002746135v1_02689	002746135v1_02688	002746135v1_02690	GCA_002746135.1	BAC	archaeal AMO
Proteobacteria	Hydrogenophaga aromaticivorans	operon1	018069775v1_01403	018069775v1_01404	018069775v1_01402	GCA_018069775.1	CAB	BMO
Proteobacteria	Gammaproteobacteria bacterium	operon1	003500065v1_01241	003500065v1_01242		GCA_003500065.1	AB	AMO
Proteobacteria	Gammaproteobacteria bacterium	operon2	003500065v1_01635	003500065v1_01634	003500065v1_01636	GCA_003500065.1	BAC	archaeal AMO
Proteobacteria	Methylococcus sp.	operon1	003978585v1_00239	003978585v1_00238	003978585v1_00240	GCA_003978585.1	BAC	archaeal AMO
Proteobacteria	Nitrosomonas sp.	operon1	008015565v1_01319		008015565v1_01320	GCA_008015565.1	AC	archaeal AMO
Proteobacteria	Gammaproteobacteria bacterium	operon1	016712905v1_02044	016712905v1_02043	016712905v1_02045	GCA_016712905.1	BAC	archaeal AMO
Proteobacteria	Methylobacter sp. BlB1	operon1	015476545v1_01252	015476545v1_01253	015476545v1_01251	GCA_015476545.1	CAB	AMO
Proteobacteria	Nitrosomonadaceae bacterium	operon1	022117455v1_03051	022117455v1_03050		GCA_022117455.1	BA	AMO
Proteobacteria	Gammaproteobacteria bacterium	operon1	009922305v1_02741	009922305v1_02740		GCA_009922305.1	BA	PMO
[truncated: 483 more rows]

## Sheet: Dataset S1.4
Dataset S1.4. The metadata of the clustered xmoA homologues
* The column 'isolation source' was retrieved from NCBI
[truncated: 2,030 more rows]

## Sheet: Dataset S1.5
Dataset S1.5. Reference gene list used in the phylogenetic and dating analysis.
[truncated: 238 more rows]

[truncated: 3 more sheets: Dataset S1.6, Dataset S1.7, Dataset S1.8]
